# Supplementary material for: N-(Prop-2-yn-1-yl)-1,3-benzothia­zol-2-amine
Source: Acta Crystallogr Sect E Struct Rep Online. 2011 Sep 14;67(Pt 10):o2637–8. doi: 10.1107/S1600536811035136 (PMC3201401; doi:10.1107/S1600536811035136)
Supplement: Supplementary file 1 [file e-67-o2637-sup1.cif]

##############################################################################
#                                                                            #
# This CIF contains the data in a paper accepted for publication in          #
# Acta Crystallographica Section E. It conforms to the requirements of       #
# Notes for Authors for Acta Crystallographica Section E, and has been       #
# peer reviewed under the auspices of the IUCr Commission on Journals.       #
#                                                                            #
# Full details of the Crystallographic Information File format               #
# are given in the paper "The Crystallographic Information File (CIF):       #
# a New Standard Archive File for Crystallography" by S. R. Hall, F. H.      #
# Allen and I. D. Brown [Acta Cryst. (1991), A47, 655-685].                  #
#                                                                            #
# The current version of the core CIF dictionary is obtainable from          #
# ftp://ftp.iucr.org/pub/cif_core.dic.                                       #
#                                                                            #
# Software is freely available for graphical display of the structure(s)     #
# in this CIF. For information consult the CIF software page                 #
# http://www.iucr.org/resources/cif/software.                                #
#                                                                            #
# This file may be used for bona fide research purposes within the           #
# scientific community so long as proper attribution is given to the journal # 
# article from which it was obtained.                                        #
#                                                                            #
##############################################################################
data_I
_audit_creation_method     SHELXL-97
_chemical_name_systematic
;
<i>N</i>-(Prop-2-yn-1-yl)-1,3-benzothiazol-2-amine
;
_chemical_name_common     ?
_chemical_formula_moiety     'C10 H8 N2  S'
_chemical_formula_sum     'C10 H8 N2  S'
_chemical_formula_iupac     'C10 H8 N2  S'
_chemical_formula_weight     188.25
_chemical_melting_point     ?
_symmetry_cell_setting     monoclinic
_symmetry_space_group_name_H-M     'P 21/c'
loop_
    _symmetry_equiv_pos_as_xyz
    'x, y, z'
    '-x, y+1/2, -z+1/2'
    '-x, -y, -z'
    'x, -y-1/2, z-1/2'
_cell_length_a     6.8048(4)
_cell_length_b     8.6071(5)
_cell_length_c     15.8244(8)
_cell_angle_alpha     90.00
_cell_angle_beta     99.445(5)
_cell_angle_gamma     90.00
_cell_volume     914.26(9)
_cell_formula_units_Z     4
_cell_measurement_reflns_used     1697
_cell_measurement_theta_min     3.4880
_cell_measurement_theta_max     29.0585
_cell_measurement_temperature     293(2)
_exptl_crystal_description     Block
_exptl_crystal_colour     'light pink'
_exptl_crystal_size_max     .40
_exptl_crystal_size_mid     .39
_exptl_crystal_size_min     .38
_exptl_crystal_density_diffrn     1.368
_exptl_crystal_density_meas     ?
_exptl_crystal_density_method     'not measured'
_exptl_crystal_F_000     392
_exptl_absorpt_coefficient_mu     0.302
_exptl_absorpt_correction_type     multi-scan
_exptl_absorpt_process_details     '(CrysAlis PRO; Oxford Diffraction, 2009)'
_exptl_absorpt_correction_T_min     0.77126
_exptl_absorpt_correction_T_max     1.00000
_exptl_special_details     ?
_diffrn_ambient_temperature     293(2)
_diffrn_radiation_type     MoK\a
_diffrn_radiation_wavelength     0.71073
_diffrn_radiation_source     'fine-focus sealed tube'
_diffrn_radiation_monochromator     graphite
_diffrn_measurement_device_type     'Oxford Diffraction Xcalibur Eos'
_diffrn_measurement_method     \w
_diffrn_detector_area_resol_mean     ?
_diffrn_reflns_number     4188
_diffrn_reflns_av_R_equivalents     0.0451
_diffrn_reflns_av_sigmaI/netI     0.0740
_diffrn_reflns_theta_min     3.52
_diffrn_reflns_theta_max     29.12
_diffrn_reflns_theta_full     29.12
_diffrn_measured_fraction_theta_max     0.998
_diffrn_measured_fraction_theta_full     0.998
_diffrn_reflns_limit_h_min     -9
_diffrn_reflns_limit_h_max     5
_diffrn_reflns_limit_k_min     -10
_diffrn_reflns_limit_k_max     9
_diffrn_reflns_limit_l_min     -19
_diffrn_reflns_limit_l_max     19
_diffrn_standards_number     0
_diffrn_standards_interval_count     0
_diffrn_standards_interval_time     0
_diffrn_standards_decay_%     0
_refine_special_details
;
Refinement of <i>F</i>^2^ against ALL reflections. The weighted <i>R</i>-factor
<i>wR</i> and goodness of fit <i>S</i> are based on <i>F</i>^2^, conventional
<i>R</i>-factors <i>R</i> are based on <i>F</i>, with <i>F</i> set to zero for
negative <i>F</i>^2^. The threshold expression of <i>F</i>^2^ >
2\s(<i>F</i>^2^) is used only for calculating <i>R</i>-factors(gt) <i>etc</i>.
and is not relevant to the choice of reflections for refinement.
<i>R</i>-factors based on <i>F</i>^2^ are statistically about twice as large
as those based on <i>F</i>, and <i>R</i>- factors based on ALL data will be
even larger.
;
_reflns_number_total     2454
_reflns_number_gt     1428
_reflns_threshold_expression     I>2\s(I)
_refine_ls_structure_factor_coef     Fsqd
_refine_ls_matrix_type     full
_refine_ls_R_factor_all     0.0780
_refine_ls_R_factor_gt     0.0430
_refine_ls_wR_factor_gt     0.1113
_refine_ls_wR_factor_ref     0.1314
_refine_ls_goodness_of_fit_ref     0.876
_refine_ls_restrained_S_all     0.876
_refine_ls_number_reflns     2454
_refine_ls_number_parameters     128
_refine_ls_number_restraints     0
_refine_ls_hydrogen_treatment     mixed
_refine_ls_weighting_scheme     calc
_refine_ls_weighting_details
         'calc w=1/[\s^2^(Fo^2^)+(0.0804P)^2^+0.0000P] where P=(Fo^2^+2Fc^2^)/3'
_atom_sites_solution_hydrogens     geom
_atom_sites_solution_primary     direct
_atom_sites_solution_secondary     difmap
_refine_ls_shift/su_max     0.05
_refine_ls_shift/su_mean     0.012
_refine_diff_density_max     0.174
_refine_diff_density_min     -0.269
_refine_ls_extinction_method     none
_refine_ls_extinction_coef     ?
loop_
    _atom_type_symbol
    _atom_type_description
    _atom_type_scat_dispersion_real
    _atom_type_scat_dispersion_imag
    _atom_type_scat_source
    'C' 'C' 0.0033 0.0016
                         'International Tables Vol C Tables 4.2.6.8 and 6.1.1.4'
    'H' 'H' 0.0000 0.0000
                         'International Tables Vol C Tables 4.2.6.8 and 6.1.1.4'
    'O' 'O' 0.0106 0.0060
                         'International Tables Vol C Tables 4.2.6.8 and 6.1.1.4'
    'S' 'S' 0.1246 0.1234
                         'International Tables Vol C Tables 4.2.6.8 and 6.1.1.4'
    'N' 'N' 0.0061 0.0033
                         'International Tables Vol C Tables 4.2.6.8 and 6.1.1.4'
_computing_data_collection     'CrysAlis PRO (Oxford Diffraction, 2009)'
_computing_cell_refinement     'CrysAlis PRO (Oxford Diffraction, 2009)'
_computing_data_reduction     'CrysAlis PRO (Oxford Diffraction, 2009)'
_computing_structure_solution     'SHELXS97 (Sheldrick, 2008)'
_computing_structure_refinement     'SHELXL97 (Sheldrick, 2008)'
_computing_molecular_graphics     'Mercury (Macrae <i>et al.</i>, 2006)'
_computing_publication_material     'publCIF (Westrip, 2010)'
loop_
    _atom_site_type_symbol
    _atom_site_label
    _atom_site_fract_x
    _atom_site_fract_y
    _atom_site_fract_z
    _atom_site_U_iso_or_equiv
    _atom_site_adp_type
    _atom_site_calc_flag
    _atom_site_refinement_flags
    _atom_site_occupancy
    _atom_site_symmetry_multiplicity
    _atom_site_disorder_assembly
    _atom_site_disorder_group
    H HN2 -0.004(4) 0.093(3) 0.0660(17) 0.085(8) Uiso d . 1 1 . .
    S S1 0.42981(8) 0.29415(6) 0.04155(3) 0.0554(2) Uani d . 1 1 . .
    N N1 0.2087(2) 0.08399(18) -0.04719(10) 0.0464(4) Uani d . 1 1 . .
    N N2 0.0971(3) 0.1551(2) 0.07821(11) 0.0548(5) Uani d . 1 1 . .
    C C7 0.2251(3) 0.1665(2) 0.02239(12) 0.0444(5) Uani d . 1 1 . .
    C C6 0.3657(3) 0.1159(2) -0.09078(12) 0.0457(5) Uani d . 1 1 . .
    C C9 -0.0017(3) 0.3891(3) 0.14573(12) 0.0505(5) Uani d . 1 1 . .
    C C1 0.5014(3) 0.2280(2) -0.05259(13) 0.0497(5) Uani d . 1 1 . .
    C C8 0.1095(3) 0.2429(3) 0.15623(14) 0.0541(5) Uani d . 1 1 . .
    H H8A 0.250(2) 0.2658(4) 0.1781(3) 0.065 Uiso calc R 1 1 . .
    H H8B 0.0582(7) 0.1790(9) 0.1993(6) 0.065 Uiso calc R 1 1 . .
    C C2 0.6662(4) 0.2711(3) -0.08909(17) 0.0638(7) Uani d . 1 1 . .
    H H2 0.750(2) 0.3410(19) -0.0650(7) 0.077 Uiso calc R 1 1 . .
    C C5 0.3948(3) 0.0473(3) -0.16713(14) 0.0577(6) Uani d . 1 1 . .
    H H5 0.306(2) -0.0263(18) -0.1935(7) 0.069 Uiso calc R 1 1 . .
    C C3 0.6923(4) 0.2005(3) -0.16390(17) 0.0705(7) Uani d . 1 1 . .
    H H3 0.805(3) 0.2274(8) -0.1895(7) 0.085 Uiso calc R 1 1 . .
    C C4 0.5588(4) 0.0906(3) -0.20341(16) 0.0674(7) Uani d . 1 1 . .
    H H4 0.5794(6) 0.0458(12) -0.2544(14) 0.081 Uiso calc R 1 1 . .
    C C10 -0.0941(4) 0.5029(3) 0.13609(15) 0.0737(7) Uani d . 1 1 . .
    H H10 -0.165(2) 0.591(2) 0.1287(3) 0.088 Uiso calc R 1 1 . .
loop_
    _atom_site_aniso_label
    _atom_site_aniso_U_11
    _atom_site_aniso_U_22
    _atom_site_aniso_U_33
    _atom_site_aniso_U_12
    _atom_site_aniso_U_13
    _atom_site_aniso_U_23
    S1 0.0584(4) 0.0468(4) 0.0591(4) -0.0137(2) 0.0038(3) -0.0032(2)
    N1 0.0444(9) 0.0428(9) 0.0508(9) -0.0020(7) 0.0046(7) -0.0031(7)
    N2 0.0561(12) 0.0534(11) 0.0553(10) -0.0136(9) 0.0101(9) -0.0129(9)
    C7 0.0454(11) 0.0370(10) 0.0484(10) -0.0012(9) 0.0009(8) 0.0009(8)
    C6 0.0435(11) 0.0409(11) 0.0506(11) 0.0074(9) 0.0010(9) 0.0062(9)
    C9 0.0494(12) 0.0545(13) 0.0476(11) -0.0088(10) 0.0081(9) -0.0043(9)
    C1 0.0482(11) 0.0429(12) 0.0567(12) 0.0018(9) 0.0045(9) 0.0114(9)
    C8 0.0607(13) 0.0532(13) 0.0480(11) -0.0043(11) 0.0078(10) -0.0035(10)
    C2 0.0572(14) 0.0577(14) 0.0773(17) -0.0066(11) 0.0130(12) 0.0125(12)
    C5 0.0582(13) 0.0584(14) 0.0544(12) 0.0092(11) 0.0030(10) 0.0013(10)
    C3 0.0617(15) 0.0776(19) 0.0761(17) 0.0052(13) 0.0227(13) 0.0242(14)
    C4 0.0686(16) 0.0786(17) 0.0572(13) 0.0226(14) 0.0164(12) 0.0117(12)
    C10 0.0827(17) 0.0700(17) 0.0664(15) 0.0148(15) 0.0062(13) -0.0025(13)
_geom_special_details
;
All s.u.'s (except the s.u. in the dihedral angle between two l.s. planes) are
estimated using the full covariance matrix. The cell s.u.'s are taken into
account individually in the estimation of s.u.'s in distances, angles and
torsion angles; correlations between s.u.'s in cell parameters are only used
when they are defined by crystal symmetry. An approximate (isotropic)
treatment of cell s.u.'s is used for estimating s.u.'s involving l.s. planes.
;
loop_
    _geom_bond_atom_site_label_1
    _geom_bond_atom_site_label_2
    _geom_bond_site_symmetry_2
    _geom_bond_distance
    _geom_bond_publ_flag
    S1 C1 . 1.738(2) ?
    S1 C7 . 1.7612(19) ?
    N1 C7 . 1.299(2) ?
    N1 C6 . 1.391(2) ?
    N2 C7 . 1.342(3) ?
    N2 C8 . 1.438(3) ?
    N2 HN2 . 0.87(3) ?
    C6 C5 . 1.388(3) ?
    C6 C1 . 1.402(3) ?
    C9 C10 . 1.160(3) ?
    C9 C8 . 1.464(3) ?
    C1 C2 . 1.394(3) ?
    C8 H8A . 0.9843 ?
    C8 H8B . 0.9843 ?
    C2 C3 . 1.368(3) ?
    C2 H2 . 0.8728 ?
    C5 C4 . 1.388(3) ?
    C5 H5 . 0.9257 ?
    C3 C4 . 1.387(3) ?
    C3 H3 . 0.9510 ?
    C4 H4 . 0.9255 ?
    C10 H10 . 0.8942 ?
loop_
    _geom_angle_atom_site_label_1
    _geom_angle_atom_site_label_2
    _geom_angle_atom_site_label_3
    _geom_angle_site_symmetry_1
    _geom_angle_site_symmetry_3
    _geom_angle
    _geom_angle_publ_flag
    C1 S1 C7 . . 88.46(10) ?
    C7 N1 C6 . . 110.27(17) ?
    C7 N2 C8 . . 125.02(19) ?
    C7 N2 HN2 . . 118.2(16) ?
    C8 N2 HN2 . . 116.7(16) ?
    N1 C7 N2 . . 122.92(18) ?
    N1 C7 S1 . . 116.23(15) ?
    N2 C7 S1 . . 120.83(15) ?
    C5 C6 N1 . . 125.34(19) ?
    C5 C6 C1 . . 119.37(19) ?
    N1 C6 C1 . . 115.29(17) ?
    C10 C9 C8 . . 178.2(2) ?
    C2 C1 C6 . . 121.5(2) ?
    C2 C1 S1 . . 128.74(19) ?
    C6 C1 S1 . . 109.74(14) ?
    N2 C8 C9 . . 113.45(18) ?
    N2 C8 H8A . . 108.9 ?
    C9 C8 H8A . . 108.9 ?
    N2 C8 H8B . . 108.9 ?
    C9 C8 H8B . . 108.9 ?
    H8A C8 H8B . . 107.7 ?
    C3 C2 C1 . . 117.9(2) ?
    C3 C2 H2 . . 121.1 ?
    C1 C2 H2 . . 121.1 ?
    C6 C5 C4 . . 119.0(2) ?
    C6 C5 H5 . . 120.5 ?
    C4 C5 H5 . . 120.5 ?
    C2 C3 C4 . . 121.7(2) ?
    C2 C3 H3 . . 119.2 ?
    C4 C3 H3 . . 119.2 ?
    C3 C4 C5 . . 120.6(2) ?
    C3 C4 H4 . . 119.7 ?
    C5 C4 H4 . . 119.7 ?
    C9 C10 H10 . . 180.0 ?
loop_
    _geom_torsion_atom_site_label_1
    _geom_torsion_atom_site_label_2
    _geom_torsion_atom_site_label_3
    _geom_torsion_atom_site_label_4
    _geom_torsion_site_symmetry_1
    _geom_torsion_site_symmetry_2
    _geom_torsion_site_symmetry_3
    _geom_torsion_site_symmetry_4
    _geom_torsion
    _geom_torsion_publ_flag
    C6 N1 C7 N2 . . . . -177.76(18) ?
    C6 N1 C7 S1 . . . . 1.1(2) ?
    C8 N2 C7 N1 . . . . 179.58(19) ?
    C8 N2 C7 S1 . . . . 0.7(3) ?
    C1 S1 C7 N1 . . . . -0.77(16) ?
    C1 S1 C7 N2 . . . . 178.15(17) ?
    C7 N1 C6 C5 . . . . 179.50(18) ?
    C7 N1 C6 C1 . . . . -1.0(2) ?
    C5 C6 C1 C2 . . . . -0.7(3) ?
    N1 C6 C1 C2 . . . . 179.82(18) ?
    C5 C6 C1 S1 . . . . 179.97(15) ?
    N1 C6 C1 S1 . . . . 0.4(2) ?
    C7 S1 C1 C2 . . . . -179.2(2) ?
    C7 S1 C1 C6 . . . . 0.15(15) ?
    C7 N2 C8 C9 . . . . 91.1(3) ?
    C10 C9 C8 N2 . . . . 44(7) ?
    C6 C1 C2 C3 . . . . 0.0(3) ?
    S1 C1 C2 C3 . . . . 179.24(17) ?
    N1 C6 C5 C4 . . . . -179.97(17) ?
    C1 C6 C5 C4 . . . . 0.6(3) ?
    C1 C2 C3 C4 . . . . 0.8(4) ?
    C2 C3 C4 C5 . . . . -0.9(3) ?
    C6 C5 C4 C3 . . . . 0.2(3) ?
loop_
    _geom_hbond_atom_site_label_D
    _geom_hbond_atom_site_label_H
    _geom_hbond_atom_site_label_A
    _geom_hbond_site_symmetry_A
    _geom_hbond_distance_DH
    _geom_hbond_distance_HA
    _geom_hbond_distance_DA
    _geom_hbond_angle_DHA
    _geom_hbond_publ_flag
    N2 HN2 N1 3_555 0.87(3) 2.05(3) 2.910(2) 170(2) yes
    C8 H8A C4 4_566 0.98 2.86 3.756(3) 152.5(6) yes
    C10 H10 C1 3_565 0.89 2.87 3.687(3) 153.0(10)
                                               yes
    C10 H10 C6 3_565 0.89 2.89 3.776(3) 174.0(10)
                                               yes
    C10 H10 Cg1 3_565 0.89 2.74 3.548(3) 151 yes
data_global
_journal_date_recd_electronic     2011-08-02
_journal_date_accepted     2011-08-27
_journal_name_full     'Acta Crystallographica, Section E'
_journal_year     2011
_journal_volume     67
_journal_issue     10
_journal_page_first     o2637
_journal_page_last     o2638
_journal_paper_category     QO
_journal_coeditor_code     ZJ2020
_publ_contact_author_name     'Alka Agarwal'
_publ_contact_author_address
;
Department of Medicinal Chemistry,
Institute of Medical Sciences,
Banaras Hindu University,
Varanasi-225001,
U.P. India,
;
_publ_contact_author_email     'dralka@bhu.ac.in'
_publ_contact_author_fax     '05412-'
_publ_contact_author_phone     '+91- 9453048577'
_publ_section_title
;
<i>N</i>-(Prop-2-yn-1-yl)-1,3-benzothiazol-2-amine
;
loop_
    _publ_author_name
    _publ_author_footnote
    _publ_author_address
    'Agarwal, Alka' .
;
Department of Medicinal Chemistry,
Institute of Medical Sciences,
Banaras Hindu University,
Varanasi 225 001,
India
;
    'Singh, Manavendra Kumar' .
;
Department of Medicinal Chemistry,
Institute of Medical Sciences,
Banaras Hindu University,
Varanasi 225 001,
India
;
    'Singh, Suryabhan' .
;
Department of Chemistry,
Banaras Hindu University,
Varanasi 225 001,
India
;
    'Bhattacharya, S.' .
;
Department of Chemistry,
Banaras Hindu University,
Varanasi 225 001,
India
;
    'Awasthi, Satish K.' .
;
Chemical Biology Laboratory,
Department of Chemistry,
University of Delhi 110 007,
India
;
