# Supplementary material for: N-(Prop-2-yn-1-yl)-1,3-benzothia­zol-2-amine
Source: Acta Crystallogr Sect E Struct Rep Online. 2011 Sep 14;67(Pt 10):o2637–8. doi: 10.1107/S1600536811035136 (PMC3201401; doi:10.1107/S1600536811035136)
Supplement: Supplementary file 2 [file e-67-o2637-Isup2.hkl]

#
# h,k,l, Fc-squared, Fo-squared, sigma(Fo-squared) and status flag
#
data_I
_shelx_title ' MS-13B in P2(1)/c'
_shelx_refln_list_code          4
_shelx_F_calc_maximum      127.24
_exptl_crystal_F_000       392.00
_reflns_d_resolution_high  0.7302
 
loop_
 _symmetry_equiv_pos_as_xyz
 'x, y, z'
 '-x, y+1/2, -z+1/2'
 '-x, -y, -z'
 'x, -y-1/2, z-1/2'
 
_cell_length_a     6.8048
_cell_length_b     8.6071
_cell_length_c    15.8244
_cell_angle_alpha  90.000
_cell_angle_beta   99.445
_cell_angle_gamma  90.000
 
_shelx_F_squared_multiplier     1.000
 
loop_
 _refln_index_h
 _refln_index_k
 _refln_index_l
 _refln_F_squared_calc
 _refln_F_squared_meas
 _refln_F_squared_sigma
 _refln_observed_status
   2   0   0     1116.31     1145.26      9.27 o
   3   0   0       20.29       21.32      1.86 o
   4   0   0       91.43       84.74      5.17 o
   5   0   0       84.59       86.00      8.69 o
   6   0   0      108.00      112.87     11.25 o
   7   0   0        0.38       -1.07      2.63 o
   8   0   0        1.28        1.62      2.12 o
   1   1   0     2432.11     2400.53     13.30 o
   2   1   0      418.92      402.26      3.84 o
   3   1   0     1957.18     1882.26     14.89 o
   4   1   0      896.77      881.84     13.98 o
   5   1   0      272.51      252.66     14.35 o
   6   1   0        1.92        2.69      1.42 o
   7   1   0       65.22       60.84      6.37 o
   8   1   0        3.10        0.86      3.64 o
   0   2   0     5553.29     5168.42     18.87 o
   1   2   0     1821.84     1938.10     19.65 o
   2   2   0      120.30      121.75      2.54 o
   3   2   0       58.47       58.72      2.83 o
   4   2   0        4.62        4.27      0.95 o
   5   2   0       82.06       76.39      5.90 o
   6   2   0        7.74        8.03      2.46 o
   7   2   0       15.62       19.04      5.44 o
   8   2   0        9.22       10.50      4.30 o
   1   3   0      658.26      672.55      9.83 o
   2   3   0        5.09       12.75      2.00 o
   3   3   0      783.78      746.29      8.28 o
   4   3   0      243.58      239.22      6.25 o
   5   3   0      293.07      284.37     15.93 o
   6   3   0      176.55      183.79     13.94 o
   7   3   0        0.04        0.31      2.98 o
   8   3   0        5.26       -0.54     12.58 o
   0   4   0      149.47      148.38      4.40 o
   1   4   0      570.31      590.87     10.60 o
   2   4   0      130.48      156.83      7.32 o
   3   4   0       98.64      102.08      6.81 o
   4   4   0       12.46       13.46      2.54 o
   5   4   0      209.45      182.70     72.34 o
   6   4   0        1.56       23.48     52.91 o
   7   4   0        4.44       28.26     47.75 o
   8   4   0        8.19       65.64    130.81 o
   1   5   0       31.33       33.31      2.04 o
   2   5   0        0.99        1.60      1.53 o
   3   5   0       15.76       12.91      2.54 o
   4   5   0       60.43       51.93      5.30 o
   5   5   0        6.61        9.40      5.37 o
   6   5   0        5.21        8.84      3.47 o
   7   5   0        0.29      101.03    350.54 o
   0   6   0      100.52       97.74      9.73 o
   1   6   0      100.73      110.54      4.57 o
   2   6   0       23.34       29.68      5.90 o
   3   6   0       14.18       12.41      4.26 o
   4   6   0       31.07       34.66      7.68 o
   5   6   0        0.01       -0.92      1.49 o
   6   6   0       50.98       49.95     13.75 o
   7   6   0        0.01        1.52      2.76 o
   1   7   0       11.52       11.83      4.19 o
   2   7   0       53.48       51.31      8.12 o
   3   7   0       39.33       52.11      8.76 o
   4   7   0       22.34       19.89      5.66 o
   5   7   0       33.72       33.69      5.15 o
   6   7   0        2.25        4.87      2.60 o
   0   8   0        6.36        3.98      2.28 o
   1   8   0       99.24       98.87     11.70 o
   2   8   0        5.55        4.09      3.47 o
   3   8   0        4.63        8.41      4.36 o
   4   8   0        1.22       -2.76      3.42 o
   5   8   0       43.34       43.46      6.05 o
   1   9   0        7.47        3.60      3.49 o
   2   9   0       34.71       39.83      8.27 o
   3   9   0        0.30        0.12      2.71 o
   4   9   0       53.42       68.41     11.50 o
   5   9   0        8.05        8.03      3.56 o
   0  10   0       44.54       52.50      9.78 o
   1  10   0       39.58       37.22      8.41 o
   2  10   0       13.06        7.18      4.31 o
   3  10   0        2.37        3.59      4.33 o
  -9   1   1        0.02        2.99      4.02 o
  -8   1   1        0.01       -1.03      2.43 o
  -7   1   1       37.03       45.99      5.44 o
  -6   1   1       44.05       47.57      5.04 o
  -5   1   1       68.51       71.64      3.75 o
  -4   1   1       17.79       17.44      1.62 o
  -3   1   1        2.45        1.39      0.49 o
  -2   1   1        3.98        4.66      0.42 o
  -1   1   1      131.76      145.14      2.13 o
   1   1   1      108.54      114.91      3.03 o
   2   1   1     2740.44     2810.96     13.89 o
   3   1   1      221.50      247.89      6.26 o
   4   1   1       25.34       26.61      3.24 o
   5   1   1        3.32        4.16      1.97 o
   6   1   1       46.52       55.13      5.64 o
   7   1   1       80.96       79.58      7.45 o
   8   1   1        5.53       10.20      3.37 o
  -8   2   1       33.00       44.18      8.01 o
  -7   2   1        0.03       -0.53      2.15 o
  -6   2   1      138.95      142.45     11.16 o
  -5   2   1       21.01       19.26      2.93 o
  -4   2   1       99.11       88.25      3.34 o
  -3   2   1       21.64       16.92      1.21 o
  -2   2   1     1679.14     1791.31      9.36 o
  -1   2   1       51.67       66.05      2.30 o
   0   2   1     2559.68     2661.36     11.04 o
   1   2   1     5316.31     5683.99    182.59 o
   2   2   1      162.34      184.58      3.70 o
   3   2   1      592.53      623.63      9.52 o
   4   2   1       19.23       16.15      1.86 o
   5   2   1      281.80      270.32     11.40 o
   6   2   1       73.70       75.36      7.60 o
   7   2   1       34.63       36.35      5.30 o
   8   2   1       34.55       33.73      7.46 o
  -8   3   1       14.79       19.37      5.00 o
  -7   3   1      103.54      126.84     12.57 o
  -6   3   1        4.87        6.48      2.10 o
  -5   3   1      221.21      228.34      7.17 o
  -4   3   1       42.47       38.86      2.52 o
  -3   3   1      138.47      134.71      3.58 o
  -2   3   1      272.31      268.06      8.68 o
  -1   3   1     2017.84     1990.37     11.04 o
   0   3   1      143.57      159.24      2.78 o
   1   3   1      869.09      809.33      8.39 o
   2   3   1      319.65      476.26     21.19 o
   3   3   1        3.45        3.65      1.56 o
   4   3   1        5.22        5.51      1.25 o
   5   3   1      132.13      134.89     11.49 o
   6   3   1       11.04        9.58      3.77 o
   7   3   1       80.30       85.48     11.09 o
   8   3   1       12.15       -0.59     23.04 o
  -7   4   1        0.68       27.08     74.05 o
  -6   4   1        3.58       24.20     55.60 o
  -5   4   1      105.06      108.66      9.85 o
  -4   4   1      501.71      484.34     14.33 o
  -3   4   1      205.23      183.84      8.96 o
  -2   4   1      501.13      477.91     12.63 o
  -1   4   1      258.09      270.64      6.31 o
   0   4   1      181.37      193.73      3.99 o
   1   4   1       63.35       67.64      2.44 o
   2   4   1     1006.83     1056.30     28.50 o
   3   4   1      261.26      380.66     20.58 o
   4   4   1      248.57      215.70    103.85 o
   5   4   1        6.57       19.90      7.31 o
   6   4   1        0.29        4.57     19.65 o
   7   4   1        8.91       16.74     22.70 o
   8   4   1        3.31        0.19      3.55 o
  -7   5   1       15.82       77.82    109.10 o
  -6   5   1      101.19      110.60     11.53 o
  -5   5   1      218.16      230.38     15.58 o
  -4   5   1      447.22      422.59     14.65 o
  -3   5   1        6.44        9.33      2.23 o
  -2   5   1       25.66       25.47      3.30 o
  -1   5   1      925.34      920.10     16.24 o
   0   5   1      963.33      908.28      9.64 o
   1   5   1      342.50      326.98     10.13 o
   2   5   1      240.27      225.45     14.39 o
   3   5   1       79.04       77.64      9.22 o
   4   5   1       10.12        5.39      1.72 o
   5   5   1       36.05       46.60     14.75 o
   6   5   1       39.85      144.98    176.32 o
   7   5   1        5.56        7.53     55.58 o
   8   5   1       28.40       35.22      8.02 o
  -7   6   1        1.77       -7.34      7.34 o
  -6   6   1        0.27       -2.83      8.08 o
  -5   6   1       75.46       78.31      7.03 o
  -4   6   1      100.13      109.10      6.41 o
  -3   6   1      431.02      412.22     18.31 o
  -2   6   1      174.95      183.06      9.29 o
  -1   6   1      479.97      482.86      8.60 o
   0   6   1       31.87       33.05      2.89 o
   1   6   1        0.17        0.07      0.88 o
   2   6   1      155.14      156.04     13.45 o
   3   6   1       94.70      115.78     11.83 o
   4   6   1      130.74      134.00      9.14 o
   5   6   1       28.14       38.48      5.20 o
   6   6   1       38.32       34.13     12.63 o
   7   6   1        0.96       -5.41     14.07 o
  -6   7   1       30.93       35.59      5.49 o
  -5   7   1       23.36       24.74      4.65 o
  -4   7   1       66.70       70.96     10.18 o
  -3   7   1       37.21       33.38      6.77 o
  -2   7   1       50.09       53.48      5.37 o
  -1   7   1       61.00       65.71      6.36 o
   0   7   1      137.10      128.76     12.88 o
   1   7   1      234.10      204.55     15.88 o
   2   7   1       37.04       41.45      7.48 o
   3   7   1        8.01       11.62      5.03 o
   4   7   1       12.62       13.42      4.62 o
   5   7   1        6.33        7.98      3.17 o
   6   7   1       34.33       28.47      5.64 o
  -6   8   1       13.20       10.52      5.13 o
  -5   8   1       48.74       55.09      6.61 o
  -4   8   1      103.76      107.82     13.70 o
  -3   8   1      104.75      105.23     12.82 o
  -2   8   1       60.36       60.75      9.54 o
  -1   8   1       28.23       29.79      6.59 o
   0   8   1       75.86       76.18      7.31 o
   1   8   1        5.54        4.43      3.30 o
   2   8   1        0.09       -1.60      2.29 o
   3   8   1       44.87       42.75      8.49 o
   4   8   1       14.13       12.17      5.13 o
   5   8   1       57.30       60.77      7.21 o
   6   8   1       22.64       33.22      7.62 o
  -5   9   1        4.15        0.94      3.09 o
  -4   9   1        2.75       -0.95      3.00 o
  -3   9   1        2.01        0.28      2.32 o
  -2   9   1        0.01        3.35      2.13 o
  -1   9   1        1.54        4.17      3.63 o
   0   9   1       88.45       83.86      8.24 o
   1   9   1        0.09       -1.04      2.76 o
   2   9   1       12.60       10.27      4.84 o
   3   9   1        0.59       -3.65      3.65 o
   4   9   1        2.10        4.99      3.89 o
   5   9   1        3.87       -0.06      3.41 o
  -3  10   1        3.78       12.58      5.15 o
  -2  10   1        0.85       -0.90      2.41 o
  -1  10   1        9.58       10.25      5.01 o
   0  10   1        2.34       -2.33      2.33 o
   1  10   1        1.37        0.62      2.00 o
   2  10   1       20.90       10.87      6.92 o
   3  10   1        0.66       -3.07      3.62 o
  -8   0   2       10.62       14.27      5.06 o
  -7   0   2        1.16        0.15      1.81 o
  -6   0   2      506.37      495.31     15.21 o
  -5   0   2      374.18      361.74     11.68 o
  -4   0   2      102.38      105.81      5.55 o
  -3   0   2      111.14      133.85      3.80 o
  -2   0   2       51.35       60.48      2.04 o
  -1   0   2        7.12        8.82      1.00 o
   1   0   2     3916.85     3693.21     81.52 o
   2   0   2        8.95        7.20      1.77 o
   3   0   2     1333.14     1294.34     27.11 o
   4   0   2       19.63       21.99      4.12 o
   5   0   2        1.12       -0.49      2.34 o
   6   0   2       59.20       54.70      8.40 o
   7   0   2       31.15       33.55      7.39 o
   8   0   2        1.42        4.83      2.85 o
  -8   1   2        0.20        2.92      3.10 o
  -7   1   2       56.06       55.85      5.90 o
  -6   1   2      121.20      109.93      5.11 o
  -5   1   2      151.37      159.26      5.51 o
  -4   1   2      562.93      544.52      8.88 o
  -3   1   2     1211.48     1238.10      9.12 o
  -2   1   2     3676.40     3509.79     11.61 o
  -1   1   2       59.50       62.32      2.09 o
   0   1   2        4.53        3.76      0.51 o
   1   1   2    10339.10    10081.82     40.19 o
   2   1   2      130.69      125.24      3.26 o
   3   1   2       27.05       26.12      2.17 o
   4   1   2      809.21      756.07     17.17 o
   5   1   2      384.55      401.31     15.41 o
   6   1   2      167.81      173.88     11.87 o
   7   1   2       44.41       41.16      5.54 o
   8   1   2        1.38        1.81      2.06 o
  -8   2   2       13.44       18.60      5.36 o
  -7   2   2        4.38        5.24      2.91 o
  -6   2   2       90.85       94.15      6.99 o
  -5   2   2       38.00       34.50      2.86 o
  -4   2   2       21.19       20.59      1.63 o
  -3   2   2      322.15      332.87      5.42 o
  -2   2   2      919.03      990.62      7.10 o
  -1   2   2      216.35      212.87      3.70 o
   0   2   2     3950.14     3807.96     13.87 o
   1   2   2    16191.12    11594.50   1850.46 o
   2   2   2     1535.98     1571.16     19.79 o
   3   2   2     1192.41     1199.49     19.67 o
   4   2   2        5.62        6.07      1.28 o
   5   2   2        4.70        6.92      2.23 o
   6   2   2        9.76        8.43      2.49 o
   7   2   2       21.05       26.76      4.66 o
   8   2   2        0.02        1.09      2.11 o
  -8   3   2       26.62       10.62     34.11 o
  -7   3   2        0.21        0.87      2.50 o
  -6   3   2       47.69       41.69      4.47 o
  -5   3   2        8.21        6.44      1.22 o
  -4   3   2       70.50       69.95      2.71 o
  -3   3   2      812.95      803.52     10.40 o
  -2   3   2      264.12      248.35     11.42 o
  -1   3   2        9.80       10.84      0.93 o
   0   3   2      535.27      508.97      5.63 o
   1   3   2      967.77     1021.59      9.19 o
   2   3   2      252.05      209.62    111.01 o
   3   3   2        5.99        5.26      1.23 o
   4   3   2      378.31      387.98      9.89 o
   5   3   2      225.23      226.67     15.43 o
   6   3   2      242.45      248.15     17.41 o
   7   3   2        0.09        5.37      3.27 o
   8   3   2        1.91        1.27      2.65 o
  -7   4   2       55.68       78.09     36.25 o
  -6   4   2        4.71        2.72      1.74 o
  -5   4   2       19.97       21.11      3.33 o
  -4   4   2       21.74       20.32      2.37 o
  -3   4   2       22.58       22.45      3.10 o
  -2   4   2       58.44       56.97      2.07 o
  -1   4   2      156.83      153.58      4.03 o
   0   4   2        0.95        1.32      0.49 o
   1   4   2     1491.03     1504.31     11.84 o
   2   4   2     1519.35     1585.30     35.60 o
   3   4   2        1.81        6.27      4.02 o
   4   4   2       67.38       55.74      2.99 o
   5   4   2        2.95        6.65     21.62 o
   6   4   2        1.77        7.52      8.23 o
   7   4   2        3.71        2.41      2.66 o
   8   4   2        0.95        1.74      2.32 o
  -6   5   2        4.86        8.66      2.42 o
  -5   5   2       19.76       21.78      3.49 o
  -4   5   2       10.70       10.78      1.97 o
  -3   5   2        0.05       -0.47      1.76 o
  -2   5   2        1.15        0.62      0.38 o
  -1   5   2      108.72      123.67      4.07 o
   0   5   2      276.86      281.32      5.46 o
   1   5   2       78.95       65.73      2.81 o
   2   5   2       10.49       11.35      3.90 o
   3   5   2       16.89       13.86      3.89 o
   4   5   2       52.13       40.46      5.01 o
   5   5   2        7.61        8.17      3.53 o
   6   5   2       15.84      125.46    216.21 o
   7   5   2       37.29       35.80      7.24 o
  -6   6   2        1.12       -3.46      5.70 o
  -5   6   2       13.66       15.88      2.75 o
  -4   6   2       45.00       42.57      4.08 o
  -3   6   2        8.95       10.03      3.10 o
  -2   6   2        0.13        0.31      0.73 o
  -1   6   2       35.50       34.66      2.39 o
   0   6   2       21.15       21.41      2.38 o
   1   6   2        0.06        0.42      0.44 o
   2   6   2        4.93        7.26      3.69 o
   3   6   2       23.85       20.70      5.56 o
   4   6   2        1.68        5.29      2.25 o
   5   6   2        3.82        0.84      3.99 o
   6   6   2      117.84      116.70      9.91 o
   7   6   2        7.12        2.60      2.80 o
  -6   7   2        0.36        1.34      2.38 o
  -5   7   2        1.14        0.57      1.29 o
  -4   7   2        5.63        4.78      2.59 o
  -3   7   2       11.72       11.75      3.11 o
  -2   7   2       14.02       13.51      2.90 o
  -1   7   2      210.39      204.97      8.38 o
   0   7   2       21.92       22.03      2.65 o
   1   7   2       21.12       22.87      5.78 o
   2   7   2       13.54        9.09      3.96 o
   3   7   2        0.01        2.09      3.07 o
   4   7   2        7.23        8.21      4.10 o
   5   7   2       10.38        5.28      2.66 o
   6   7   2        2.60        0.76      1.74 o
   7   7   2       16.97       15.30      5.46 o
  -6   8   2       11.12        8.86      5.32 o
  -5   8   2       34.13       40.43      8.71 o
  -4   8   2        2.42        3.22      3.00 o
  -3   8   2        2.01        1.30      1.89 o
  -2   8   2       25.03       25.15      4.07 o
  -1   8   2        3.44        2.40      1.59 o
   0   8   2       49.41       48.61      6.00 o
   1   8   2        2.89        6.09      3.31 o
   2   8   2       27.31       33.29      7.15 o
   3   8   2       17.23       18.95      6.19 o
   4   8   2        0.09        3.52      3.74 o
   5   8   2       19.97       25.83      4.90 o
   6   8   2       28.58       37.64      8.56 o
  -5   9   2        0.03        5.21      3.78 o
  -4   9   2       24.22       30.91      7.49 o
  -3   9   2        4.19        3.05      3.17 o
  -2   9   2       73.76       91.77     12.09 o
  -1   9   2      165.94      174.76     16.36 o
   0   9   2        0.08        1.34      1.72 o
   1   9   2        0.03       -0.75      2.37 o
   2   9   2        3.29        2.61      3.83 o
   3   9   2       50.18       47.11      9.77 o
   4   9   2       38.28       45.20      9.77 o
   5   9   2       35.08       28.18      7.56 o
  -3  10   2        0.64        1.32      2.77 o
  -2  10   2       14.18       13.83      5.32 o
  -1  10   2       46.23       50.45     10.00 o
   0  10   2       23.42       28.92      7.60 o
   1  10   2       17.89       21.30      7.41 o
   2  10   2       82.96       76.24     13.62 o
  -8   1   3        4.41        5.44      3.32 o
  -7   1   3       39.24       36.97      3.73 o
  -6   1   3        0.02       -0.05      1.21 o
  -5   1   3        2.26        1.37      0.94 o
  -4   1   3      856.51      925.51     13.17 o
  -3   1   3       49.58       50.07      1.84 o
  -2   1   3      695.04      732.12      5.27 o
  -1   1   3     2162.89     2114.18      9.47 o
   0   1   3        4.81        6.00      0.62 o
   1   1   3     5893.73     5800.49     33.65 o
   2   1   3     1620.43     1620.65     19.67 o
   3   1   3       34.70       37.49      2.66 o
   4   1   3        0.80        2.07      1.60 o
   5   1   3        0.01        1.86      1.65 o
   6   1   3       63.50       61.05      7.06 o
   7   1   3        3.93        3.01      2.19 o
   8   1   3        1.86        0.58      1.72 o
  -8   2   3       10.72       13.49      4.09 o
  -7   2   3        5.95        8.23      3.16 o
  -6   2   3       18.22       16.13      2.30 o
  -5   2   3      231.42      220.75      7.17 o
  -4   2   3       14.10       14.56      1.41 o
  -3   2   3      392.56      410.14      6.19 o
  -2   2   3      323.60      316.61      5.39 o
  -1   2   3        9.49        7.17      0.68 o
   0   2   3      162.76      185.51      3.11 o
   1   2   3     2005.95     2020.34     32.74 o
   2   2   3      208.08      226.50      7.69 o
   3   2   3      755.43      790.08     39.09 o
   4   2   3        0.55        0.59      1.08 o
   5   2   3      114.95      100.60     10.47 o
   6   2   3        0.04        0.83      1.71 o
   7   2   3        3.13        5.17      4.31 o
   8   2   3       15.12       11.09      3.22 o
  -7   3   3       44.38       53.50      5.95 o
  -6   3   3       22.14       25.22      3.73 o
  -5   3   3        9.46        9.42      1.21 o
  -4   3   3      402.29      418.10      6.91 o
  -3   3   3      184.82      174.72      4.67 o
  -2   3   3      426.54      460.64     10.26 o
  -1   3   3        3.80        3.46      0.56 o
   0   3   3      216.83      215.20      3.81 o
   1   3   3      479.10      473.05      7.59 o
   3   3   3      160.04      141.69     10.34 o
   4   3   3        3.65        4.24      1.16 o
   5   3   3       20.62       21.66      3.77 o
   6   3   3       26.01       23.49      4.15 o
   7   3   3       18.17       20.96      6.17 o
   8   3   3       35.66       32.91      8.10 o
  -7   4   3       35.66       63.99     47.31 o
  -6   4   3        0.42        0.05      1.23 o
  -5   4   3       18.01       20.62      3.19 o
  -4   4   3      238.87      252.19      5.96 o
  -3   4   3      480.14      423.07      6.94 o
  -2   4   3      876.97      887.12     10.65 o
  -1   4   3      801.23      788.32     12.37 o
   0   4   3        7.84        4.86      0.75 o
   1   4   3     1017.89     1017.86     14.36 o
   2   4   3      415.98      383.70      7.83 o
   3   4   3       84.47       71.05      2.89 o
   4   4   3      177.40      180.08      6.24 o
   5   4   3       82.02       81.24     21.11 o
   6   4   3       58.14       39.44     25.77 o
   7   4   3       60.76       75.34     10.82 o
  -8   5   3        0.29      -10.49     10.49 o
  -7   5   3       48.10       48.73      7.14 o
  -6   5   3       39.94       47.91      4.53 o
  -5   5   3      143.47      152.93      7.40 o
  -4   5   3       29.53       30.89      3.08 o
  -3   5   3      244.34      264.18     10.90 o
  -2   5   3       90.46       86.55      3.47 o
  -1   5   3      138.74      135.66      4.42 o
   0   5   3      460.57      436.50      7.94 o
   1   5   3        9.66        6.93      0.99 o
   2   5   3      288.61      244.71     15.80 o
   3   5   3       18.86       11.37      3.63 o
   4   5   3       48.92       59.93     13.58 o
   5   5   3        9.99        8.95      3.78 o
   6   5   3       19.06      106.89    177.29 o
   7   5   3       19.99       42.87     52.29 o
  -6   6   3       23.42       17.78      3.61 o
  -5   6   3       30.88       30.51      3.61 o
  -4   6   3      231.12      245.45      9.28 o
  -3   6   3      835.95      853.34     21.28 o
  -2   6   3      494.13      490.31     15.02 o
  -1   6   3      284.57      273.20      6.82 o
   0   6   3      112.85      104.03      5.22 o
   1   6   3       26.48       26.35      2.10 o
   2   6   3        0.24        0.40      0.35 o
   3   6   3       12.19        9.74      4.20 o
   4   6   3       98.87       95.89      8.12 o
   5   6   3       22.67       19.25     11.14 o
   6   6   3       43.69       42.34     24.01 o
   7   6   3        7.52        9.08      5.01 o
  -7   7   3       24.06       15.75      5.53 o
  -6   7   3       60.74       71.82      7.91 o
  -5   7   3       43.65       43.38      5.82 o
  -4   7   3       91.49       90.08      7.94 o
  -3   7   3       76.35       69.08      6.53 o
  -2   7   3       20.15       21.58      3.71 o
  -1   7   3       19.29       19.67      2.67 o
   0   7   3      290.97      302.39      9.70 o
   1   7   3      392.29      389.96     14.25 o
   2   7   3       81.94       87.13     11.29 o
   3   7   3       82.42       82.60     11.21 o
   4   7   3       14.35       18.83      5.97 o
   5   7   3       12.60       10.44      3.32 o
   6   7   3        3.88        5.36      4.96 o
  -6   8   3        0.28        2.20      2.62 o
  -5   8   3        9.79        8.86      3.20 o
  -4   8   3       28.51       38.10      5.51 o
  -3   8   3      102.51      115.02      8.89 o
  -2   8   3       37.05       28.94      4.19 o
  -1   8   3       34.17       38.50      3.88 o
   0   8   3      254.16      278.76      9.93 o
   1   8   3        3.71        0.70      2.64 o
   2   8   3       17.96       21.76      6.17 o
   3   8   3        3.76        0.78      2.76 o
   4   8   3        0.60       -1.57      3.49 o
   5   8   3       22.78       31.60      5.78 o
   6   8   3       11.40       14.47      5.94 o
  -5   9   3        2.05        0.64      3.02 o
  -4   9   3        1.85        0.79      2.46 o
  -3   9   3        1.14       -1.80      2.68 o
  -2   9   3       62.30       51.76      9.14 o
  -1   9   3        7.25       12.56      3.74 o
   0   9   3        8.09        6.39      3.00 o
   1   9   3       88.53       83.49     12.43 o
   2   9   3        4.11        4.58      4.46 o
   3   9   3       57.06       43.46      9.87 o
   4   9   3        4.43        2.81      3.79 o
   5   9   3        0.39        0.11      2.91 o
  -3  10   3        2.78        2.27      3.69 o
  -2  10   3       19.56       26.16      6.77 o
  -1  10   3       61.60       68.78     11.02 o
   0  10   3       20.02       20.29      6.56 o
   1  10   3        0.00        0.21      3.59 o
   2  10   3       24.47       24.01      7.74 o
  -8   0   4        7.45       10.25      4.35 o
  -7   0   4        4.25        2.72      2.73 o
  -6   0   4      171.84      159.01      8.57 o
  -5   0   4      551.67      585.12     14.62 o
  -4   0   4       98.72      131.41      6.09 o
  -3   0   4        3.56        1.62      0.82 o
  -2   0   4      743.29      822.25     10.56 o
  -1   0   4     2175.02     2231.98     19.00 o
   0   0   4     1084.95     1068.54     14.59 o
   1   0   4     2848.25     2902.43     31.40 o
   2   0   4      251.49      220.35     10.52 o
   3   0   4     3504.94     3352.11     46.97 o
   4   0   4      631.54      626.77     23.57 o
   5   0   4        0.79        0.01      2.19 o
   6   0   4        5.77        4.47      2.42 o
   7   0   4       13.00       12.14      4.80 o
   8   0   4       34.94       35.20      8.53 o
  -8   1   4       53.41       60.53      6.51 o
  -7   1   4       46.73       43.69      3.96 o
  -6   1   4      279.97      269.38      8.92 o
  -5   1   4        0.03       -0.30      0.83 o
  -4   1   4        3.74        3.35      0.79 o
  -3   1   4       42.09       53.75      1.90 o
  -2   1   4     1525.36     1470.07      9.45 o
  -1   1   4     2040.59     2032.15      9.48 o
   0   1   4      442.65      411.76      6.94 o
   1   1   4       23.00       20.64      1.65 o
   2   1   4       86.53      104.18      6.53 o
   3   1   4      133.66      126.93      7.64 o
   4   1   4      273.18      265.81     10.85 o
   5   1   4      236.22      244.35     11.51 o
   6   1   4      232.18      258.10     13.05 o
   7   1   4      146.32      170.60     11.54 o
   8   1   4       35.46       37.47      5.94 o
  -8   2   4        5.01        6.24      3.89 o
  -7   2   4       28.02       28.68      4.25 o
  -6   2   4       56.56       61.67      4.30 o
  -5   2   4      407.25      410.90      9.77 o
  -4   2   4      344.77      323.69      6.49 o
  -3   2   4       11.24       12.81      1.15 o
  -2   2   4        0.04        0.53      0.36 o
  -1   2   4        0.80        1.42      0.42 o
   0   2   4      248.04      256.79      3.99 o
   1   2   4      402.98      386.66      8.57 o
   2   2   4     1240.20     1222.98     18.55 o
   3   2   4      299.75      302.12     13.04 o
   4   2   4      372.19      342.68     22.48 o
   5   2   4       11.82       13.49      2.96 o
   6   2   4       12.72       12.55      3.00 o
   7   2   4        2.80        7.05      2.81 o
   8   2   4        2.30        1.70      2.47 o
  -8   3   4       15.72       29.60     14.40 o
  -7   3   4        0.64        1.04      2.36 o
  -6   3   4        1.07        2.99      1.32 o
  -5   3   4      175.33      155.49      5.87 o
  -4   3   4       63.89       63.12      2.79 o
  -3   3   4      107.07       95.67      3.26 o
  -2   3   4      335.12      321.10      6.72 o
  -1   3   4      167.67      150.43      3.39 o
   0   3   4       27.09       24.30      1.32 o
   1   3   4      186.38      214.64      6.78 o
   3   3   4      211.64      220.35      9.51 o
   4   3   4        0.35       -0.24      0.81 o
   5   3   4      194.55      187.97     11.98 o
   6   3   4       16.95       19.79      3.85 o
   7   3   4       11.66       16.09      3.83 o
  -8   4   4        0.96       78.38    182.39 o
  -7   4   4       39.02       60.74     50.69 o
  -6   4   4       26.94       24.75      3.80 o
  -5   4   4       69.24       63.79      6.56 o
  -4   4   4       33.78       30.40      2.23 o
  -3   4   4      153.63      159.65      4.28 o
  -2   4   4      169.96      182.64      7.88 o
  -1   4   4        3.86        3.19      0.98 o
   0   4   4       11.58        9.03      1.29 o
   1   4   4      319.75      306.18     11.21 o
   2   4   4     1630.40     1668.79     18.99 o
   3   4   4       23.21       35.64     10.99 o
   4   4   4      191.71      158.31     65.69 o
   5   4   4        5.82       26.45     35.96 o
   6   4   4        0.99        5.18      4.53 o
   7   4   4        1.11        3.86      3.85 o
  -8   5   4        0.72        7.60      6.53 o
  -7   5   4        2.26        8.79      4.55 o
  -6   5   4        0.90        1.76      3.30 o
  -5   5   4       86.01       82.08      5.27 o
  -4   5   4        7.80        8.64      1.64 o
  -3   5   4       28.68       28.96      2.32 o
  -2   5   4      127.54      125.26      6.97 o
  -1   5   4      113.90      121.12      5.42 o
   0   5   4      153.52      154.13      5.88 o
   1   5   4      201.79      199.55      7.40 o
   2   5   4       13.77       11.87      3.26 o
   3   5   4       44.39       40.56      3.61 o
   4   5   4        3.88        9.02      4.46 o
   5   5   4       25.00       31.62      6.71 o
   6   5   4        2.62       51.28    159.52 o
   7   5   4       33.90       34.94      7.94 o
  -7   6   4        9.39       -4.13     10.55 o
  -6   6   4        8.53        6.35      2.34 o
  -5   6   4       41.83       49.66      4.44 o
  -4   6   4       24.96       27.56      3.16 o
  -3   6   4       92.36       92.14      7.04 o
  -2   6   4       19.50       16.47      2.99 o
  -1   6   4      206.05      189.02      7.46 o
   0   6   4       24.50       25.41      2.62 o
   1   6   4      202.74      206.79      8.14 o
   2   6   4      157.17      155.52      5.80 o
   3   6   4        3.15        6.28      3.64 o
   4   6   4       12.22        8.06      2.76 o
   5   6   4        2.97        0.47      2.04 o
   6   6   4        6.46        1.40     12.78 o
  -7   7   4        0.00        2.49      3.42 o
  -6   7   4        2.04        6.27      2.80 o
  -5   7   4        5.96        3.25      2.00 o
  -4   7   4        0.37       -0.35      1.75 o
  -3   7   4        0.34       -1.50      1.50 o
  -2   7   4        2.60        1.98      1.58 o
  -1   7   4       79.35       74.98      5.11 o
   0   7   4      527.28      526.64     15.12 o
   1   7   4        6.28        3.28      1.71 o
   2   7   4        0.98        2.05      2.44 o
   3   7   4       21.62       14.03      5.32 o
   4   7   4       36.82       39.05      6.02 o
   5   7   4        9.49        4.69      2.57 o
   6   7   4        0.30        4.82      3.53 o
  -6   8   4        0.09        0.76      2.50 o
  -5   8   4       11.86        9.18      2.88 o
  -4   8   4       44.78       43.60      5.87 o
  -3   8   4       97.22      102.88      8.41 o
  -2   8   4       23.59       19.74      3.62 o
  -1   8   4       28.10       27.98      3.44 o
   0   8   4      162.93      176.72      9.48 o
   1   8   4        7.29        5.10      2.35 o
   2   8   4       63.05       63.75     10.58 o
   3   8   4       60.36       64.28     11.29 o
   4   8   4        1.84       -0.35      3.13 o
   5   8   4        1.51        0.47      1.81 o
  -5   9   4        0.82       -4.22      4.22 o
  -4   9   4        0.00       -1.13      1.72 o
  -3   9   4       11.68       15.65      4.16 o
  -2   9   4       41.15       38.66      5.28 o
  -1   9   4      151.89      169.06      8.82 o
   0   9   4       47.39       45.41      8.65 o
   1   9   4       11.94        9.32      4.43 o
   2   9   4       21.41       16.02      5.73 o
   3   9   4       29.08       43.62      9.49 o
   4   9   4       12.80       15.02      6.80 o
  -4  10   4       27.03       35.10      8.53 o
  -3  10   4        5.93       11.52      5.66 o
  -2  10   4        0.42        2.84      2.47 o
  -1  10   4       19.52       13.35      5.60 o
   0  10   4        4.08        3.74      4.33 o
   1  10   4        3.09        5.94      4.27 o
   2  10   4       16.78       25.49      7.93 o
  -8   1   5        0.21       -0.65      2.00 o
  -7   1   5        0.51        0.66      1.30 o
  -6   1   5        3.73        2.73      1.24 o
  -5   1   5        0.03        0.41      0.76 o
  -4   1   5      100.37       97.07      3.54 o
  -3   1   5        6.38        5.33      0.70 o
  -2   1   5      111.92      124.34      5.34 o
  -1   1   5      624.64      655.70      6.47 o
   0   1   5      350.29      357.71      5.58 o
   1   1   5      129.41      130.24      4.24 o
   2   1   5       44.60       53.28      3.98 o
   3   1   5       17.78       24.31      3.11 o
   4   1   5        4.70        5.92      2.85 o
   5   1   5       16.90       17.86      3.48 o
   6   1   5        0.87        2.46      1.98 o
   7   1   5        8.64        8.78      3.26 o
  -8   2   5        7.34        2.73      2.79 o
  -7   2   5        0.60        1.91      1.57 o
  -6   2   5        1.98        1.63      1.04 o
  -5   2   5       71.34       68.34      4.13 o
  -4   2   5       49.96       49.97      2.98 o
  -3   2   5     1724.97     1801.68     16.15 o
  -2   2   5      239.56      232.55      5.14 o
  -1   2   5     2391.61     2490.95      9.44 o
   0   2   5        0.18        1.02      0.46 o
   1   2   5      258.27      254.16      7.19 o
   2   2   5      204.05      229.63      8.48 o
   3   2   5        5.38        8.76      2.12 o
   4   2   5        2.13        2.96      2.59 o
   5   2   5        6.53        5.43      2.09 o
   6   2   5       38.04       40.13      5.31 o
   7   2   5        0.17        0.87      2.27 o
  -8   3   5       21.68       35.65      8.48 o
  -7   3   5        4.28        6.09      3.30 o
  -6   3   5       41.86       43.89      4.66 o
  -5   3   5        0.12        1.18      0.92 o
  -4   3   5      576.58      595.43     10.05 o
  -3   3   5      124.70      135.43      3.87 o
  -2   3   5      600.32      647.78     10.10 o
  -1   3   5       64.47       56.85      2.30 o
   0   3   5      138.37      143.35      3.53 o
   1   3   5      107.90       95.72      4.91 o
   2   3   5     2513.53     1874.65   1263.45 o
   3   3   5      176.66      163.53      8.39 o
   4   3   5        5.07        3.97      2.21 o
   5   3   5       11.78       11.67      3.06 o
   6   3   5        0.44        0.88      1.98 o
   7   3   5        0.37        0.25      2.39 o
  -7   4   5       77.00       92.77     19.94 o
  -6   4   5       16.87       87.70     80.94 o
  -5   4   5       84.64       78.39      5.06 o
  -4   4   5       83.36       78.93      3.41 o
  -3   4   5      101.76      103.79      3.62 o
  -2   4   5     1444.75     1534.51     22.50 o
  -1   4   5     1169.04     1175.23     15.32 o
   0   4   5       81.53       73.40      3.60 o
   1   4   5      485.04      499.44     11.75 o
   2   4   5      634.86      652.99     25.58 o
   3   4   5       47.76       49.02      5.08 o
   4   4   5       14.56       16.68      5.81 o
   5   4   5       28.23       40.05      6.61 o
   6   4   5       31.46       24.46     13.94 o
   7   4   5       43.30       45.61      7.58 o
  -7   5   5       20.22        7.38      8.51 o
  -6   5   5      173.83      166.30     16.21 o
  -5   5   5       73.44       71.93      5.45 o
  -4   5   5        0.91        1.91      1.09 o
  -3   5   5      165.04      160.53      5.48 o
  -2   5   5       31.47       29.51      3.51 o
  -1   5   5        1.16        0.62      0.85 o
   0   5   5       11.80       11.36      1.99 o
   1   5   5      140.50      141.58      6.64 o
   2   5   5      738.49      721.66     14.11 o
   3   5   5      734.70      728.01     18.16 o
   4   5   5       91.22       95.22      8.57 o
   5   5   5       10.88       15.00      5.05 o
   6   5   5       20.75       80.12    108.48 o
   7   5   5       13.85       16.29      6.03 o
  -7   6   5        3.45        3.47      3.33 o
  -6   6   5        0.82        3.10      2.00 o
  -5   6   5        1.22       -0.46      1.62 o
  -4   6   5       28.74       30.58      3.12 o
  -3   6   5       32.88       33.17      4.28 o
  -2   6   5      477.85      483.21     14.88 o
  -1   6   5       63.51       58.87      4.23 o
   0   6   5      347.29      348.74     11.84 o
   1   6   5      100.25      103.99      6.09 o
   2   6   5      289.17      271.26      8.76 o
   3   6   5      116.92      106.36     12.21 o
   4   6   5        8.95        3.17      3.82 o
   5   6   5       33.68       32.79      5.12 o
   6   6   5       31.37       34.78     11.70 o
  -7   7   5        5.80        2.99      3.05 o
  -6   7   5       12.12       13.00      3.67 o
  -5   7   5       61.58       79.77      7.73 o
  -4   7   5       21.32       23.65      4.12 o
  -3   7   5        5.98        7.64      2.50 o
  -2   7   5       27.23       30.54      4.16 o
  -1   7   5      129.01      124.58      6.61 o
   0   7   5        9.94        9.34      2.33 o
   1   7   5      157.67      162.28      7.98 o
   2   7   5       38.15       42.23      8.46 o
   3   7   5       56.67       60.24      9.84 o
   4   7   5      130.40      128.05     10.83 o
   5   7   5       17.18       23.05      4.68 o
   6   7   5        0.71       -1.64      3.46 o
  -6   8   5       22.30       15.99      6.14 o
  -5   8   5        0.65       -0.12      2.23 o
  -4   8   5        9.89        8.49      2.63 o
  -3   8   5      124.97      132.13      9.52 o
  -2   8   5      134.90      153.01     13.89 o
  -1   8   5      223.03      221.30      9.47 o
   0   8   5      290.28      300.36     12.49 o
   1   8   5       22.07       19.94      6.10 o
   2   8   5        7.18        0.64      3.42 o
   3   8   5       81.75       86.79     12.98 o
   4   8   5        4.38        5.04      2.56 o
   5   8   5        6.84       11.74      5.25 o
  -5   9   5       29.32       22.79      4.90 o
  -4   9   5        2.91        0.67      1.55 o
  -3   9   5       23.49       16.95      3.73 o
  -2   9   5       12.37       11.73      3.24 o
  -1   9   5       12.39       16.55      2.95 o
   0   9   5        7.53        3.78      3.52 o
   1   9   5      116.86      126.66     15.03 o
   2   9   5        0.74        7.20      3.84 o
   3   9   5       38.25       38.74      9.37 o
  -4  10   5        3.07        4.91      3.09 o
  -3  10   5        8.32        6.64      3.02 o
  -2  10   5       33.30       35.45      7.93 o
  -1  10   5       48.57       48.69     10.02 o
   0  10   5       13.23        7.16      3.89 o
   1  10   5        0.92        0.81      2.14 o
  -8   0   6        1.76        3.18      3.11 o
  -7   0   6       34.32       35.85      6.70 o
  -6   0   6      120.83      125.68     11.35 o
  -5   0   6      548.07      569.91     22.02 o
  -4   0   6      149.21      146.43      6.37 o
  -3   0   6     1894.09     2022.36     20.31 o
  -2   0   6      852.12      910.41     21.86 o
  -1   0   6     1236.50     1277.18     24.76 o
   0   0   6      179.67      181.03      7.40 o
   1   0   6       76.08       71.32      5.89 o
   2   0   6      475.74      473.45     17.17 o
   3   0   6     1143.21     1131.79     29.89 o
   4   0   6      520.31      519.58     22.50 o
   5   0   6       90.24       86.55     10.23 o
   6   0   6        5.62        0.19      3.55 o
   7   0   6       35.68       38.69      8.45 o
  -9   1   6        1.71        1.49      3.59 o
  -8   1   6       17.26       14.64      4.99 o
  -7   1   6       45.86       48.30      5.38 o
  -6   1   6      178.37      178.71      9.50 o
  -5   1   6       65.67       62.34      3.87 o
  -4   1   6       33.80       31.43      2.50 o
  -3   1   6       82.36      116.15      3.38 o
  -2   1   6        0.68        0.61      0.34 o
  -1   1   6      701.11      627.49      6.03 o
   0   1   6      378.51      344.71      5.85 o
   1   1   6      408.04      378.91      7.57 o
   2   1   6       23.39       14.87      2.32 o
   3   1   6        0.02       -0.41      1.56 o
   4   1   6      138.84      138.60      8.37 o
   5   1   6       78.94       76.52      6.88 o
   6   1   6      106.47      114.39      9.21 o
   7   1   6       23.03       29.15      5.22 o
  -8   2   6        0.02       -1.29      2.64 o
  -7   2   6        7.06       11.37      4.42 o
  -6   2   6        1.31        1.00      0.92 o
  -5   2   6      102.79      101.93      4.78 o
  -4   2   6      344.97      328.22      7.42 o
  -3   2   6        0.18        0.47      0.51 o
  -2   2   6     1062.55     1064.63     10.33 o
  -1   2   6      672.88      769.48      6.10 o
   0   2   6       33.99       29.35      1.46 o
   1   2   6        3.72        2.95      0.94 o
   2   2   6       55.31       55.94      4.40 o
   3   2   6      103.67       88.41      6.19 o
   4   2   6      490.78      513.96     16.44 o
   5   2   6      123.18      119.03      8.63 o
   6   2   6        0.71       -0.71      1.75 o
   7   2   6        0.04        3.56      2.74 o
  -8   3   6        3.93       45.74     78.50 o
  -7   3   6       43.23       51.57     14.86 o
  -6   3   6       35.13       36.19     11.88 o
  -5   3   6      358.14      349.90      8.77 o
  -4   3   6        0.30        1.07      0.69 o
  -3   3   6       53.37       55.87      2.34 o
  -2   3   6        1.19        2.58      0.82 o
  -1   3   6      678.13      674.01      6.57 o
   0   3   6     1046.97     1092.09     11.15 o
   1   3   6        0.52        0.40      0.87 o
   2   3   6       92.24       70.95     42.86 o
   3   3   6        3.95        4.23      1.97 o
   4   3   6       48.24       52.34      5.41 o
   5   3   6       57.95       54.88      6.07 o
   6   3   6       25.18       27.21      4.76 o
   7   3   6       23.33       22.15      4.00 o
  -7   4   6        0.00       -2.13      2.74 o
  -6   4   6       51.98       49.82      6.36 o
  -5   4   6        1.07        1.59      1.41 o
  -4   4   6      471.68      465.87      8.17 o
  -3   4   6        6.31        4.53      1.17 o
  -2   4   6        0.21        0.00      0.92 o
  -1   4   6       60.68       60.36      3.58 o
   0   4   6      169.81      179.96     11.37 o
   1   4   6       27.37       27.54      3.02 o
   2   4   6       12.75       11.23      2.00 o
   3   4   6       53.07       53.63      4.28 o
   4   4   6       38.58       31.35     11.95 o
   5   4   6       69.81       60.77     20.04 o
   6   4   6        2.86        5.47     27.57 o
   7   4   6       11.81       23.72      7.34 o
  -7   5   6       46.54       26.24     16.08 o
  -6   5   6        3.75       -5.82      8.98 o
  -5   5   6       21.45       17.40      3.61 o
  -4   5   6       54.98       52.46      3.70 o
  -3   5   6       52.36       60.21      3.70 o
  -2   5   6       25.36       25.12      3.29 o
  -1   5   6      149.06      151.86      6.22 o
   0   5   6       72.86       61.09      4.80 o
   1   5   6       68.31       69.17      4.92 o
   2   5   6        4.16        5.97      1.56 o
   3   5   6      393.71      379.96     11.02 o
   4   5   6        8.53        8.87      3.39 o
   5   5   6       18.99       20.39      5.39 o
   6   5   6        0.37      175.89    339.52 o
  -7   6   6       28.63       31.62      7.10 o
  -6   6   6       51.83       49.21      6.12 o
  -5   6   6        3.28        1.98      1.58 o
  -4   6   6       11.29        5.28      2.04 o
  -3   6   6        0.00       -1.60      1.66 o
  -2   6   6        0.47        2.60      1.68 o
  -1   6   6       19.99       26.02      2.85 o
   0   6   6        1.13        3.90      1.68 o
   1   6   6      400.74      392.38     12.35 o
   2   6   6      187.00      178.29      7.80 o
   3   6   6       16.01       14.62      5.14 o
   4   6   6       15.01       13.87      3.38 o
   5   6   6        4.66        3.09      2.95 o
   6   6   6        2.02       -1.78     13.19 o
  -6   7   6       57.16       57.72      6.93 o
  -5   7   6       22.85       23.55      4.59 o
  -4   7   6       52.26       49.23      5.73 o
  -3   7   6        6.32        5.89      4.08 o
  -2   7   6      119.63      116.06      9.60 o
  -1   7   6        9.81       12.87      2.15 o
   0   7   6      244.93      236.42     10.71 o
   1   7   6        0.78        1.17      1.26 o
   2   7   6        6.15        3.66      3.15 o
   3   7   6        9.86       13.59      5.38 o
   4   7   6        7.78       14.44      4.15 o
   5   7   6       18.40       14.36      3.83 o
  -6   8   6        0.07       -4.24      4.24 o
  -5   8   6       10.68        7.91      3.04 o
  -4   8   6       26.40       27.37      4.61 o
  -3   8   6       57.36       61.59      6.51 o
  -2   8   6       80.77       89.28      7.35 o
  -1   8   6       17.67       17.35      2.83 o
   0   8   6       11.82       11.37      3.33 o
   1   8   6       99.56      109.25     13.44 o
   2   8   6        3.89        1.29      2.97 o
   3   8   6        6.65       13.64      5.51 o
   4   8   6        1.15        2.49      2.59 o
  -5   9   6        0.97       -1.26      2.49 o
  -4   9   6        2.33        0.71      2.06 o
  -3   9   6        0.31        0.28      1.51 o
  -2   9   6       24.45       24.21      4.14 o
  -1   9   6       12.75       25.77      7.11 o
   0   9   6       17.74       21.43      6.04 o
   1   9   6       56.01       55.73     10.10 o
   2   9   6       28.48       30.34      7.92 o
   3   9   6        0.53       -2.58      4.04 o
  -4  10   6        2.39        6.58      4.42 o
  -3  10   6       59.90       67.00      7.52 o
  -2  10   6       14.99       13.40      5.06 o
  -1  10   6       17.43       16.78      6.01 o
   0  10   6        0.48       -3.26      3.26 o
   1  10   6        0.14       -1.14      3.35 o
  -9   1   7        0.14       -2.03      3.10 o
  -8   1   7        4.05        2.77      2.60 o
  -7   1   7        4.96        3.77      1.73 o
  -6   1   7        5.57        4.49      2.16 o
  -5   1   7        6.88        6.06      1.86 o
  -4   1   7       76.43       78.00      3.80 o
  -3   1   7       51.83       50.43      2.21 o
  -2   1   7      292.30      317.50      6.30 o
  -1   1   7      865.12      912.70      8.11 o
   0   1   7     1089.93     1194.69     36.63 o
   1   1   7       45.21       41.87      3.87 o
   2   1   7      118.11      118.64      6.40 o
   3   1   7       56.76       49.02      4.73 o
   4   1   7       57.06       50.62      5.35 o
   5   1   7       15.73       11.87      2.85 o
   6   1   7        0.24       -2.84      3.00 o
   7   1   7        0.13        0.72      2.15 o
  -8   2   7        3.08        1.93      2.70 o
  -7   2   7       30.43       35.37      7.54 o
  -6   2   7       36.33       36.54      4.55 o
  -5   2   7      114.67      103.81      4.47 o
  -4   2   7      168.60      181.95      8.41 o
  -3   2   7       34.51       39.40      2.25 o
  -2   2   7        0.70        0.81      0.53 o
  -1   2   7      604.56      650.90      5.83 o
   0   2   7      839.59      824.03      7.95 o
   1   2   7       21.62       19.51      2.96 o
   2   2   7      317.14      331.12     14.17 o
   3   2   7       25.65       26.13      3.56 o
   4   2   7       51.50       59.25      5.93 o
   5   2   7        2.52        2.30      2.09 o
   6   2   7        4.97        6.26      2.58 o
   7   2   7       12.54       12.00      3.59 o
  -8   3   7       21.58       25.08      7.04 o
  -7   3   7        0.36       17.37     49.39 o
  -6   3   7        9.62       14.35      2.75 o
  -5   3   7       56.60       65.11      3.74 o
  -4   3   7      169.95      165.78      4.46 o
  -3   3   7      272.17      265.50      7.25 o
  -2   3   7       62.03       79.61      3.95 o
  -1   3   7       19.11       27.94      1.64 o
   0   3   7        0.01        4.08      0.95 o
   1   3   7      169.94      169.85      5.93 o
   2   3   7      201.68      203.30      8.99 o
   3   3   7      118.97      108.25      7.17 o
   4   3   7       56.83       53.47      8.47 o
   5   3   7       31.82       30.72      4.76 o
   6   3   7       41.25       45.91      5.40 o
   7   3   7        1.70        0.40      2.25 o
  -7   4   7       26.78       32.04      5.36 o
  -6   4   7        1.22        0.10      2.03 o
  -5   4   7        2.75        2.09      1.14 o
  -4   4   7      178.48      171.17      4.75 o
  -3   4   7        2.43        3.47      0.67 o
  -2   4   7      311.43      318.81     10.18 o
  -1   4   7      475.92      474.43     14.23 o
   0   4   7      151.46      138.28      7.07 o
   1   4   7      362.48      358.09     11.18 o
   2   4   7      169.13      164.17      7.80 o
   3   4   7       77.35       74.57      5.32 o
   4   4   7        3.37        9.29     34.42 o
   5   4   7       11.59       24.90     15.01 o
   6   4   7       13.55       37.08     40.09 o
  -7   5   7       16.42       14.27      5.17 o
  -6   5   7       21.65       17.01      3.46 o
  -5   5   7        4.42        0.21      2.42 o
  -4   5   7      133.67      138.02      8.38 o
  -3   5   7      227.79      231.27      7.46 o
  -2   5   7      269.48      270.93     10.35 o
  -1   5   7       47.25       46.35      4.41 o
   0   5   7      313.18      310.82     11.12 o
   1   5   7       28.98       28.50      4.15 o
   2   5   7      340.34      336.12     11.23 o
   3   5   7      640.22      642.40     13.68 o
   4   5   7       67.38       73.61      7.70 o
   5   5   7      139.64      143.50     15.15 o
   6   5   7        3.57      144.53    356.55 o
  -6   6   7        8.36       11.52      3.28 o
  -5   6   7       21.73       22.76      3.96 o
  -4   6   7       63.57       68.62      6.30 o
  -3   6   7       61.18       62.49      7.15 o
  -2   6   7       45.43       41.39      4.47 o
  -1   6   7      371.72      380.11     18.40 o
   0   6   7      549.40      556.59     15.88 o
   1   6   7      596.62      626.84     24.03 o
   2   6   7       86.08       94.65      6.18 o
   3   6   7       29.48       23.91      6.45 o
   4   6   7        0.62        0.96      1.92 o
   5   6   7       18.12        5.95      9.23 o
  -6   7   7        7.52        8.06      5.02 o
  -5   7   7       71.58       71.06      7.30 o
  -4   7   7       25.71       30.62      4.71 o
  -3   7   7        0.69        0.93      2.15 o
  -2   7   7       89.87       87.99      6.94 o
  -1   7   7       19.94       15.25      2.97 o
   0   7   7       56.70       63.35      5.73 o
   1   7   7       65.07       61.01      5.46 o
   2   7   7       36.14       47.18      8.92 o
   3   7   7       88.09       96.37     13.07 o
   4   7   7      296.40      297.03     16.07 o
   5   7   7       22.33       21.87      4.63 o
  -5   8   7       27.33       26.49      4.86 o
  -4   8   7       17.16       20.88      4.10 o
  -3   8   7        1.06       -1.17      1.50 o
  -2   8   7       19.49       24.21      4.05 o
  -1   8   7      114.80      130.16      9.08 o
   0   8   7      154.60      157.97      9.49 o
   1   8   7       35.86       40.02      8.41 o
   2   8   7        0.04       -5.28      5.28 o
   3   8   7      142.02      148.99     17.14 o
   4   8   7       28.49       26.28      6.17 o
  -4   9   7        4.10        2.87      5.07 o
  -3   9   7        0.02       -0.37      1.53 o
  -2   9   7        5.33        5.87      2.34 o
  -1   9   7        0.31        3.78      3.52 o
   0   9   7        7.75        2.00      2.28 o
   1   9   7        0.06       -1.49      2.41 o
   2   9   7        0.13       -5.08      5.08 o
   3   9   7        0.90        1.93      3.53 o
  -4  10   7        2.29       -0.46      2.86 o
  -3  10   7        1.30       -1.41      2.68 o
  -2  10   7       20.57        9.85      4.77 o
  -1  10   7       13.45       20.84      7.16 o
   0  10   7        7.43       12.19      5.47 o
   1  10   7        1.96        1.91      3.24 o
  -8   0   8       18.32       23.85      6.03 o
  -7   0   8        1.10        1.15      2.38 o
  -6   0   8        0.87        1.02      2.38 o
  -5   0   8       28.23       21.41      4.69 o
  -4   0   8       57.96       61.97      4.23 o
  -3   0   8      256.93      271.92      7.44 o
  -2   0   8      702.62      769.82     22.95 o
  -1   0   8     1801.06     1829.15     34.36 o
   0   0   8     1912.92     2029.70     28.68 o
   1   0   8      394.81      398.52     15.00 o
   2   0   8       77.56       80.33      7.65 o
   3   0   8        0.65       -1.87      1.87 o
   4   0   8      116.13      106.55     10.90 o
   5   0   8       43.04       51.78      8.41 o
   6   0   8       29.60       27.28      6.39 o
   7   0   8        0.99        3.54      3.49 o
  -8   1   8        0.25        3.34      3.04 o
  -7   1   8        9.26       11.21      2.92 o
  -6   1   8       42.74       40.83      4.83 o
  -5   1   8      267.30      278.60     11.55 o
  -4   1   8      170.18      170.97      5.37 o
  -3   1   8      296.10      300.07     13.85 o
  -2   1   8      153.62      163.73      4.43 o
  -1   1   8      154.69      154.87      3.69 o
   0   1   8     1368.43     1692.64    300.76 o
   1   1   8      477.91      442.15     11.14 o
   2   1   8      145.77      133.11      7.09 o
   3   1   8      106.76       99.08      6.96 o
   4   1   8        0.73        0.32      1.37 o
   5   1   8       31.83       24.90      7.12 o
   6   1   8       16.48       12.94      3.45 o
   7   1   8       19.78       24.02      4.86 o
  -8   2   8        1.99       -1.50      3.01 o
  -7   2   8        9.88        7.88      3.84 o
  -6   2   8       12.75       12.34      2.35 o
  -5   2   8      307.81      296.89     11.90 o
  -4   2   8      224.27      217.12      9.55 o
  -3   2   8      497.81      507.94      7.81 o
  -2   2   8      454.42      454.07      6.39 o
  -1   2   8      887.52      912.51     10.44 o
   0   2   8      510.40      522.21      7.88 o
   1   2   8      232.66      196.98    116.06 o
   2   2   8       68.78       71.01      5.34 o
   3   2   8      143.28      133.84      8.15 o
   4   2   8      188.99      202.53     11.00 o
   5   2   8       18.44       18.77      4.01 o
   6   2   8       13.26       13.17      3.45 o
  -8   3   8        5.13        5.47      3.80 o
  -7   3   8        2.99        2.33      2.43 o
  -6   3   8      163.20      163.75     10.06 o
  -5   3   8       56.80       45.45      5.18 o
  -4   3   8      172.08      166.26      6.33 o
  -3   3   8        0.85        0.72      0.69 o
  -2   3   8      113.41      114.58      4.55 o
  -1   3   8       59.67       60.50      2.42 o
   0   3   8      295.06      302.68      6.25 o
   1   3   8        0.16        0.14      0.76 o
   2   3   8       15.18       14.44      2.56 o
   3   3   8      265.87      234.22     10.70 o
   4   3   8       11.91       13.17      3.08 o
   5   3   8        6.30        6.77      2.58 o
   6   3   8        6.96       10.35      3.36 o
  -7   4   8        0.61       -2.41      3.38 o
  -6   4   8      121.81      104.21      8.25 o
  -5   4   8       36.59       37.29      3.35 o
  -4   4   8      197.39      184.72      6.94 o
  -3   4   8       64.32       56.85      3.64 o
  -2   4   8       10.37       11.73      1.15 o
  -1   4   8      137.41      126.93      4.61 o
   0   4   8        2.91        2.91      1.26 o
   1   4   8       81.92       80.67      5.65 o
   2   4   8      171.88      174.92      8.46 o
   3   4   8       41.30       47.13      4.52 o
   4   4   8        0.06        1.88      1.72 o
   5   4   8       51.02       56.38      6.71 o
   6   4   8       16.51       47.90     60.56 o
  -7   5   8        7.46        7.37      4.48 o
  -6   5   8        0.88        0.41      2.40 o
  -5   5   8       61.53       59.82      6.00 o
  -4   5   8      105.45      103.48      5.39 o
  -3   5   8       36.12       38.80      3.29 o
  -2   5   8        0.09       -0.34      1.01 o
  -1   5   8       77.64       65.27      3.74 o
   0   5   8        0.61        0.47      1.66 o
   1   5   8        2.91        4.89      1.74 o
   2   5   8       77.09       79.72      5.91 o
   3   5   8        0.04        0.08      1.13 o
   4   5   8        0.22        1.60      6.57 o
   5   5   8       94.26       85.22     12.02 o
   6   5   8        1.70      135.87    234.59 o
  -6   6   8       18.30       12.99      5.59 o
  -5   6   8       13.85       15.95      3.47 o
  -4   6   8        5.16        9.52      2.52 o
  -3   6   8      195.44      187.63      9.81 o
  -2   6   8       77.77       70.87      5.87 o
  -1   6   8        3.07        4.24      2.05 o
   0   6   8       35.58       35.10      4.28 o
   1   6   8       81.94       84.53      6.53 o
   2   6   8       31.85       29.36      3.72 o
   3   6   8        0.12        5.00      3.18 o
   4   6   8       92.62       82.35      8.32 o
   5   6   8        2.72       -4.46      4.94 o
  -6   7   8       11.76       12.30      4.76 o
  -5   7   8       10.61       13.88      5.35 o
  -4   7   8       10.34        9.56      2.79 o
  -3   7   8        1.71        0.96      1.21 o
  -2   7   8       27.74       37.11      4.62 o
  -1   7   8       21.68       22.40      3.67 o
   0   7   8       20.09       16.31      3.19 o
   1   7   8        8.35        9.04      4.08 o
   2   7   8        0.30        1.00      2.24 o
   3   7   8      151.21      140.64     15.65 o
   4   7   8       19.79       19.34      4.78 o
  -5   8   8        0.25        1.77      2.86 o
  -4   8   8        0.14        1.11      1.85 o
  -3   8   8        0.58       -1.15      1.59 o
  -2   8   8       19.38       20.21      3.86 o
  -1   8   8        1.43        1.65      2.07 o
   0   8   8       25.44       30.38      7.30 o
   1   8   8        2.88        0.88      2.43 o
   2   8   8        1.68       -3.56      3.56 o
   3   8   8        3.16       11.54      6.12 o
   4   8   8        8.72       16.88      4.59 o
  -4   9   8       11.99       15.86      5.77 o
  -3   9   8        0.32       -2.00      2.00 o
  -2   9   8       27.94       25.80      4.63 o
  -1   9   8       20.01       18.46      6.10 o
   0   9   8        9.69       12.56      4.94 o
   1   9   8       48.37       50.45      9.73 o
   2   9   8       28.85       29.80      7.76 o
  -3  10   8       24.73       25.29      7.14 o
  -1  10   8       29.12       25.38      7.74 o
   0  10   8        3.36        2.01      2.73 o
  -8   1   9        0.18       -1.88      3.21 o
  -7   1   9        4.10        1.82      1.77 o
  -6   1   9       10.31        3.91      1.66 o
  -5   1   9       24.47       28.74      3.89 o
  -4   1   9       91.23       89.99      3.62 o
  -3   1   9        4.01        4.72      0.74 o
  -2   1   9       94.09       74.44      5.40 o
  -1   1   9        0.71        0.91      0.45 o
   0   1   9       47.75       62.15      4.17 o
   1   1   9       30.66       27.03      2.95 o
   2   1   9       33.02       37.05      4.94 o
   3   1   9       30.49       30.52      4.04 o
   4   1   9       24.81       31.15      4.51 o
   5   1   9       10.26       12.82      3.14 o
   6   1   9        6.57        4.37      2.17 o
  -8   2   9        0.26       -2.62      2.62 o
  -7   2   9       20.35       25.75      6.53 o
  -6   2   9        8.68        7.22      2.21 o
  -5   2   9        0.02       -0.20      1.33 o
  -4   2   9        7.30        5.74      2.68 o
  -3   2   9       26.38       29.28      1.83 o
  -2   2   9        0.57        0.88      0.81 o
  -1   2   9      126.42      140.20      4.14 o
   0   2   9      122.44      120.17      3.81 o
   1   2   9      121.44      141.80      6.89 o
   2   2   9      400.39      395.92     12.84 o
   3   2   9        6.01        3.98      1.55 o
   4   2   9        0.14        2.65      2.55 o
   5   2   9        0.03        0.21      4.58 o
   6   2   9        0.53        1.04      2.13 o
  -7   3   9       15.10       21.98      6.42 o
  -6   3   9        0.04       -0.51      1.40 o
  -5   3   9       30.28       27.08      2.80 o
  -4   3   9        2.15        1.15      0.88 o
  -3   3   9      409.90      415.81      9.13 o
  -2   3   9        7.01        4.19      1.41 o
  -1   3   9      143.56      146.69      3.82 o
   0   3   9      109.04      108.98      3.89 o
   1   3   9       41.27       31.56      3.46 o
   2   3   9       41.92       35.07      4.04 o
   3   3   9      327.12      298.53     12.33 o
   4   3   9       23.60       23.68      6.53 o
   5   3   9      145.14      143.03     10.44 o
   6   3   9       76.60       63.07      7.53 o
  -7   4   9       16.92       12.59      5.14 o
  -6   4   9       17.16       26.68      6.33 o
  -5   4   9       17.01       16.58      2.23 o
  -4   4   9      366.42      383.35     10.58 o
  -3   4   9       55.27       56.92      3.77 o
  -2   4   9        0.62        0.14      0.94 o
  -1   4   9        3.15        4.47      1.55 o
   0   4   9      161.12      168.30      8.34 o
   1   4   9      755.88      737.99     17.59 o
   2   4   9      582.92      571.42     16.16 o
   3   4   9       24.79       23.73      3.23 o
   4   4   9        7.80       12.35      3.16 o
   5   4   9       37.04       40.63      6.00 o
   6   4   9       14.67       19.36     19.35 o
  -7   5   9        4.54        5.77      3.75 o
  -6   5   9       31.14       33.18      7.79 o
  -5   5   9       39.14       36.93      7.51 o
  -4   5   9       19.41       19.09      2.45 o
  -3   5   9      236.82      228.08      7.95 o
  -2   5   9      105.25       99.38      6.37 o
  -1   5   9       11.18       12.67      2.53 o
   0   5   9       10.36       11.01      4.28 o
   1   5   9       37.90       37.27      4.30 o
   2   5   9      107.35      111.72      7.29 o
   3   5   9       11.76       12.48      2.30 o
   4   5   9       15.79       16.55      4.24 o
   5   5   9       60.82       75.88     15.04 o
  -6   6   9       40.10       36.55      8.49 o
  -5   6   9       51.65       66.98     10.68 o
  -4   6   9       79.52       84.20      6.90 o
  -3   6   9       13.97       13.91      2.22 o
  -2   6   9       16.56       17.05      3.16 o
  -1   6   9      175.58      180.81      9.87 o
   0   6   9      121.31      125.19      8.10 o
   1   6   9      337.03      360.53     13.49 o
   2   6   9       37.96       44.37      4.68 o
   3   6   9        5.23       11.26      3.16 o
   4   6   9        0.01        1.41      2.24 o
   5   6   9        1.06       -6.11     14.35 o
  -5   7   9       13.89       16.54      5.63 o
  -4   7   9       35.83       39.11      8.01 o
  -3   7   9       16.97       18.80      3.59 o
  -2   7   9      103.40      110.90      7.89 o
  -1   7   9       65.19       74.12      6.70 o
   0   7   9        0.32        1.44      1.56 o
   1   7   9        0.21       -1.66      1.66 o
   2   7   9        0.47       -0.63      2.77 o
   3   7   9       11.17       10.07      5.00 o
   4   7   9       84.39       89.34      9.35 o
  -5   8   9       17.60       14.99      6.19 o
  -4   8   9       10.50        4.28      3.70 o
  -3   8   9       35.57       32.76      4.76 o
  -2   8   9       41.71       46.54      8.15 o
  -1   8   9        5.78        3.60      2.13 o
   0   8   9       42.02       49.72      9.18 o
   1   8   9       20.13       21.81      6.34 o
   2   8   9       33.03       33.62      8.43 o
   3   8   9       32.64       40.97      9.35 o
  -4   9   9       11.87       13.86      5.51 o
  -3   9   9       10.78       16.42      5.89 o
  -2   9   9        7.79        9.79      4.25 o
  -1   9   9        0.84        0.76      2.64 o
   0   9   9        6.15        4.51      3.65 o
   1   9   9        7.31       13.33      5.21 o
   2   9   9        2.57       -3.64      3.66 o
  -1  10   9        0.17       -3.65      3.65 o
  -8   0  10        6.94        0.64      2.42 o
  -7   0  10       31.78       38.07      7.52 o
  -6   0  10       67.98       74.87      9.87 o
  -5   0  10        3.52        1.75      1.94 o
  -4   0  10      685.15      665.04     25.89 o
  -3   0  10      187.75      181.38      6.27 o
  -2   0  10     1485.89     1476.00     35.90 o
  -1   0  10        0.27       -0.43      1.01 o
   0   0  10     1326.50     1382.84     27.04 o
   1   0  10        5.09        2.23      2.08 o
   2   0  10       29.38       31.59      5.21 o
   3   0  10       46.68       40.49      6.36 o
   4   0  10       85.29       92.97     10.97 o
   5   0  10       71.31       81.66     11.01 o
   6   0  10        0.21        0.93      2.57 o
  -8   1  10        3.60        2.33      3.72 o
  -7   1  10        3.01        6.47      2.46 o
  -6   1  10        9.21        8.39      2.62 o
  -5   1  10      200.30      204.79     10.67 o
  -4   1  10      132.18      133.61      6.23 o
  -3   1  10      531.78      497.99     13.85 o
  -2   1  10      116.09      118.33      5.21 o
  -1   1  10       71.32       80.58      3.16 o
   0   1  10      318.79      346.49      9.63 o
   1   1  10      954.10      991.69     18.17 o
   2   1  10       26.95       22.24      3.26 o
   3   1  10      116.59      114.43      7.84 o
   4   1  10      190.04      175.27     10.60 o
   5   1  10        0.04        0.47      1.61 o
   6   1  10        6.88        4.24      2.57 o
  -8   2  10        1.70        2.61      2.56 o
  -7   2  10       20.68       26.71      7.12 o
  -6   2  10       12.83       12.07      3.03 o
  -5   2  10      105.17       88.53      7.05 o
  -4   2  10      104.58       94.97      4.32 o
  -3   2  10      123.14      108.92      3.03 o
  -2   2  10      190.64      189.95      9.19 o
  -1   2  10      289.04      272.64      4.82 o
   0   2  10      269.41      278.23      6.10 o
   1   2  10      382.05      361.95     11.52 o
   2   2  10      235.56      227.22     10.19 o
   3   2  10       39.56       30.80      4.12 o
   4   2  10       40.59       42.31      5.42 o
   5   2  10        6.84        8.41      4.82 o
   6   2  10        6.65        2.77      1.99 o
  -7   3  10        0.00        1.95      2.48 o
  -6   3  10       11.59       12.69      2.90 o
  -5   3  10       12.74       11.93      3.00 o
  -4   3  10       19.32       17.84      2.03 o
  -3   3  10      111.23      109.64      4.52 o
  -2   3  10       20.70       19.61      3.08 o
  -1   3  10        7.23        5.71      0.81 o
   0   3  10       28.91       30.42      2.64 o
   1   3  10       57.36       55.84      3.89 o
   2   3  10       37.96       36.82      3.25 o
   3   3  10      224.92      220.56     11.08 o
   4   3  10        1.70       -0.61      1.87 o
   5   3  10        0.46        3.40      2.60 o
   6   3  10        5.02        1.83      2.38 o
  -7   4  10        0.04        7.06      3.67 o
  -6   4  10        8.45       12.89      4.83 o
  -5   4  10       65.67       63.14      5.91 o
  -4   4  10       11.13       16.49      3.20 o
  -3   4  10      134.87      145.13      5.94 o
  -2   4  10       96.65      117.32     17.09 o
  -1   4  10       78.44       85.74      6.01 o
   0   4  10      259.62      260.23     19.00 o
   1   4  10      242.95      262.90     10.99 o
   2   4  10       62.09       52.40      4.31 o
   3   4  10       13.46       10.47      1.68 o
   4   4  10       61.00       67.89      7.19 o
   5   4  10        5.20        9.03      3.45 o
   6   4  10       24.15       84.44    110.56 o
  -6   5  10        1.56       -0.11      2.08 o
  -5   5  10        2.99        6.39      3.77 o
  -4   5  10       38.62       30.39      4.03 o
  -3   5  10       34.54       33.21      3.12 o
  -2   5  10       26.79       31.31      6.03 o
  -1   5  10       63.60       54.98      5.23 o
   0   5  10        0.17       -0.52      1.37 o
   1   5  10       82.27       75.97      6.23 o
   2   5  10       26.13       26.85      3.87 o
   3   5  10       12.89       16.36      2.47 o
   4   5  10        1.66        4.08      4.83 o
   5   5  10        7.76       10.72      4.85 o
  -6   6  10       14.14       10.49      5.44 o
  -5   6  10        0.06        1.27      2.77 o
  -4   6  10        2.15        3.26      2.95 o
  -3   6  10      117.71      102.81      5.73 o
  -2   6  10        2.54        2.88      2.55 o
  -1   6  10       45.72       47.18      5.20 o
   0   6  10       21.11       22.05      3.66 o
   1   6  10        5.22        3.54      1.63 o
   2   6  10        2.69        2.57      1.69 o
   3   6  10        0.37        1.30      1.90 o
   4   6  10       55.77       50.08      6.80 o
   5   6  10        0.80       -6.60      6.60 o
  -5   7  10        2.95        7.15      3.84 o
  -4   7  10        0.21       -1.12      3.75 o
  -3   7  10        1.68        4.84      3.21 o
  -2   7  10       67.23       71.32      9.97 o
  -1   7  10       20.40       17.78      3.49 o
   0   7  10       21.33       16.42      3.36 o
   1   7  10        8.35        9.59      4.26 o
   2   7  10       11.32       12.68      5.24 o
   3   7  10       21.16       26.06      5.06 o
   4   7  10        0.17        1.83      2.59 o
  -4   8  10        0.51       -2.56      3.35 o
  -3   8  10        1.06        1.19      2.54 o
  -2   8  10        6.06        5.05      3.49 o
  -1   8  10       72.92       85.13      7.72 o
   0   8  10       12.77        7.79      4.36 o
   1   8  10       15.81       23.30      6.77 o
   2   8  10        5.09        2.32      3.78 o
   3   8  10       19.99       13.05      6.76 o
  -4   9  10       36.14       35.82      8.84 o
  -3   9  10        2.89       -1.27      3.17 o
  -2   9  10        0.94        1.91      2.65 o
  -1   9  10        2.77        1.96      2.92 o
   0   9  10       12.30       18.41      6.28 o
   1   9  10       10.92       14.65      5.68 o
   2   9  10       17.97       25.34      7.79 o
  -8   1  11        1.46       -2.39      3.49 o
  -7   1  11        5.75        4.68      2.22 o
  -6   1  11        0.08        1.35      1.94 o
  -5   1  11        5.75        4.82      2.17 o
  -4   1  11      184.69      192.94     10.21 o
  -3   1  11       69.55       69.55      6.04 o
  -2   1  11       42.02       43.96      3.16 o
  -1   1  11        8.32        8.81      1.18 o
   0   1  11      270.41      286.46      8.05 o
   1   1  11       24.94       30.34      3.42 o
   2   1  11      190.76      186.18      9.33 o
   3   1  11       40.40       47.87      5.30 o
   4   1  11        4.99        7.83      2.67 o
   5   1  11        0.43       -0.45      2.02 o
   6   1  11       10.99        4.96      2.62 o
  -7   2  11        1.56        2.35      2.97 o
  -6   2  11       22.02       18.95      3.86 o
  -5   2  11       13.14       11.25      3.26 o
  -4   2  11       57.74       67.02      6.01 o
  -3   2  11      143.46      160.76     10.13 o
  -2   2  11       15.60       16.00      4.16 o
  -1   2  11        3.02        2.86      0.83 o
   0   2  11        2.26        3.85      1.16 o
   1   2  11       57.92       54.46      3.94 o
   2   2  11      240.21      241.87     10.79 o
   3   2  11      255.37      261.54     13.44 o
   4   2  11       16.58       20.33      4.05 o
   5   2  11        7.83        5.45      2.46 o
   6   2  11        1.55        2.97      2.45 o
  -7   3  11       16.47       19.73      6.91 o
  -6   3  11        0.11       -0.30      1.69 o
  -5   3  11       39.19       36.19      4.66 o
  -4   3  11       23.43       23.00      3.64 o
  -3   3  11       60.48       52.05      5.24 o
  -2   3  11       68.01       71.08      6.16 o
  -1   3  11       92.72       80.66      3.83 o
   0   3  11      169.28      173.61      8.45 o
   1   3  11       46.30       52.90      3.87 o
   2   3  11       10.08       11.03      2.14 o
   3   3  11       88.86       84.74      6.72 o
   4   3  11        0.56       -0.24      1.73 o
   5   3  11       13.22       13.41      3.74 o
  -7   4  11        1.95        0.32      3.13 o
  -6   4  11        8.60       12.15      5.26 o
  -5   4  11       61.24       56.02      5.89 o
  -4   4  11      254.97      255.35     11.98 o
  -3   4  11       87.60       93.39      7.11 o
  -2   4  11        0.98       -2.30      3.16 o
  -1   4  11       97.57       85.61      6.15 o
   0   4  11        3.11        1.87      1.10 o
   1   4  11       47.43       50.29      4.99 o
   2   4  11       72.49       76.79      6.43 o
   3   4  11       23.07       21.21      2.97 o
   4   4  11        4.49        4.33      1.85 o
   5   4  11       11.68       15.51      9.02 o
  -6   5  11       17.68       12.52      5.19 o
  -5   5  11        1.15        2.14      3.54 o
  -4   5  11        0.00        1.48      1.85 o
  -3   5  11      163.67      169.43      9.80 o
  -2   5  11       26.45       26.69      5.85 o
  -1   5  11       86.36       84.13      6.59 o
   0   5  11       91.31       99.04      7.25 o
   1   5  11        8.64       10.45      2.52 o
   2   5  11        2.39        1.76      1.58 o
   3   5  11        2.09       -2.03      4.52 o
   4   5  11        8.09        5.99      2.69 o
   5   5  11       19.26       35.43     11.92 o
  -5   6  11       53.93       57.84     10.23 o
  -4   6  11       38.44       48.16      8.87 o
  -3   6  11       51.53       59.30      5.99 o
  -2   6  11       34.24       31.20      6.39 o
  -1   6  11       30.28       26.10      3.97 o
   0   6  11        0.21        0.96      1.39 o
   1   6  11        0.26        2.48      1.55 o
   2   6  11       72.15       74.62     10.65 o
   3   6  11       37.42       39.33      5.82 o
   4   6  11       48.59       52.85      7.34 o
  -5   7  11        5.34        5.64      3.99 o
  -4   7  11        0.01       -2.09      3.24 o
  -3   7  11        1.11        0.74      2.93 o
  -2   7  11       34.62       32.05      6.80 o
  -1   7  11       83.42       89.74      7.66 o
   0   7  11        0.79       -1.31      1.96 o
   1   7  11       27.34       31.15      7.23 o
   2   7  11       12.05       13.23      5.46 o
   3   7  11        1.79        3.91      2.76 o
   4   7  11        0.55        0.29      2.92 o
  -4   8  11        6.97       15.89      5.85 o
  -3   8  11        9.73        5.36      3.17 o
  -2   8  11       60.36       54.30      9.05 o
  -1   8  11        2.90        2.54      2.04 o
   0   8  11        4.39        1.98      2.47 o
   1   8  11       10.16        6.27      3.52 o
   2   8  11       21.84       26.29      7.60 o
   3   8  11       14.25       17.98      7.15 o
  -3   9  11        1.86       -1.01      3.12 o
  -2   9  11       10.46        4.41      3.62 o
  -1   9  11        7.63        7.98      4.59 o
   0   9  11        9.95       13.93      5.87 o
   1   9  11        0.79       -0.39      2.90 o
  -8   0  12        7.42        7.58      4.17 o
  -7   0  12        5.19        5.63      3.19 o
  -6   0  12       64.66       71.54      9.91 o
  -5   0  12       35.14       42.09      7.62 o
  -4   0  12      266.81      245.31     17.21 o
  -3   0  12      143.91      130.45     11.90 o
  -2   0  12      140.38      122.40      5.74 o
  -1   0  12      387.86      384.39     11.36 o
   0   0  12       78.15       68.53     12.50 o
   1   0  12       96.64       99.18      9.15 o
   2   0  12      132.36      127.64     11.12 o
   3   0  12      332.14      323.24     19.16 o
   4   0  12       24.06       25.79      6.42 o
   5   0  12       76.35       79.67     11.32 o
  -8   1  12        0.40       -0.02      3.00 o
  -7   1  12        3.55        3.57      2.29 o
  -6   1  12        4.31        5.85      2.62 o
  -5   1  12       31.71       26.75      4.38 o
  -4   1  12        1.07        0.62      1.43 o
  -3   1  12       42.48       39.68      4.69 o
  -2   1  12      486.99      494.51      8.20 o
  -1   1  12        0.35        0.36      0.61 o
   0   1  12        5.81        5.17      1.28 o
   1   1  12      154.62      161.42      8.09 o
   2   1  12       58.76       59.08      5.60 o
   3   1  12       50.74       46.65      5.48 o
   4   1  12      180.30      172.24     11.02 o
   5   1  12       21.55       24.18      4.61 o
  -7   2  12        4.58        3.09      2.72 o
  -6   2  12       36.05       43.58      5.64 o
  -5   2  12       75.56       79.28      7.11 o
  -4   2  12       11.78        8.45      2.63 o
  -3   2  12        1.99        3.00      1.70 o
  -2   2  12      377.32      368.74     14.23 o
  -1   2  12      317.59      297.87      9.01 o
   0   2  12       13.93       15.71      1.63 o
   1   2  12      384.60      384.76     10.70 o
   2   2  12       32.20       30.70      3.85 o
   3   2  12       58.37       62.89      5.68 o
   4   2  12        0.63        0.51      1.77 o
   5   2  12       25.50       26.39      4.94 o
  -7   3  12        6.94       12.54      5.33 o
  -6   3  12        0.49        0.59      1.66 o
  -5   3  12       17.71       23.04      3.98 o
  -4   3  12        0.33       -1.95      1.95 o
  -3   3  12      284.95      273.13     12.57 o
  -2   3  12      161.76      136.26      9.36 o
  -1   3  12        8.88       13.33      3.29 o
   0   3  12       10.44        9.68      1.71 o
   1   3  12       77.96       77.12      4.24 o
   2   3  12      486.48      491.80     13.08 o
   3   3  12       66.57       74.74      7.60 o
   4   3  12       44.71       44.78      5.78 o
   5   3  12        0.67       -1.33      2.62 o
  -6   4  12        3.28        5.82      4.08 o
  -5   4  12        0.44       -0.40      1.51 o
  -4   4  12        8.58       10.51      2.69 o
  -3   4  12       22.26       16.60      5.90 o
  -2   4  12      100.45      100.10     10.98 o
  -1   4  12        6.65        3.11      3.07 o
   0   4  12       28.80       24.12      3.46 o
   1   4  12       39.00       44.50      4.99 o
   2   4  12       30.75       32.70      3.53 o
   3   4  12        0.16        1.24      1.19 o
   4   4  12        3.87        3.77      2.00 o
   5   4  12        9.31        9.18      3.31 o
  -6   5  12        1.83       -0.67      3.20 o
  -5   5  12        0.00        0.19      3.03 o
  -4   5  12        3.54        2.96      1.77 o
  -3   5  12        2.22        3.38      1.92 o
  -2   5  12       21.14       19.50      5.14 o
  -1   5  12        1.70        1.66      1.51 o
   0   5  12        0.96        1.19      1.75 o
   1   5  12        9.76        8.52      3.88 o
   2   5  12        6.98        7.58      2.04 o
   3   5  12        1.17       -2.94      8.20 o
   4   5  12        0.08       -5.14     11.27 o
   5   5  12        1.51       -1.79      5.09 o
  -5   6  12        0.11        0.18      3.10 o
  -4   6  12       21.88       18.14      6.00 o
  -3   6  12       20.50       17.85      3.57 o
  -2   6  12        4.77        7.93      4.01 o
  -1   6  12        2.96        0.71      1.40 o
   0   6  12        6.16        3.69      1.99 o
   1   6  12       12.80       15.51      3.30 o
   2   6  12        0.01       -0.09      2.56 o
   3   6  12       13.37       12.86      3.89 o
   4   6  12       16.79       14.38      5.52 o
  -4   7  12        0.14       -1.70      2.83 o
  -3   7  12       32.80       36.10      7.76 o
  -2   7  12        6.72        3.39      3.46 o
  -1   7  12        9.94       13.17      3.20 o
   0   7  12       30.75       31.97      4.73 o
   1   7  12        1.22        4.30      3.27 o
   2   7  12       10.19       15.60      6.38 o
   3   7  12        1.20       -0.66      2.49 o
  -4   8  12        1.92        2.64      2.79 o
  -3   8  12        0.05       -3.82      3.86 o
  -2   8  12        0.10        2.02      2.55 o
  -1   8  12        9.99        8.51      2.82 o
   0   8  12       22.44       26.62      7.27 o
   1   8  12        0.05        1.45      3.08 o
   2   8  12        0.01       -4.58      4.58 o
  -3   9  12        7.04       12.90      5.45 o
  -1   9  12       25.20       32.08      8.48 o
   0   9  12        2.82        2.18      2.65 o
   1   9  12       18.35       13.56      5.94 o
  -7   1  13        1.80        4.13      2.54 o
  -6   1  13        6.05        6.15      2.23 o
  -5   1  13        1.21        3.09      2.26 o
  -4   1  13       65.85       63.98      6.49 o
  -3   1  13       79.91       79.65      6.99 o
  -2   1  13       50.68       53.20      2.94 o
  -1   1  13       29.09       27.48      1.71 o
   0   1  13        0.63       -0.86      0.86 o
   1   1  13       15.98       14.80      2.73 o
   2   1  13        5.08        3.15      1.63 o
   3   1  13       67.83       68.32      6.76 o
   4   1  13       12.07       15.83      3.92 o
   5   1  13        7.77        8.11      3.20 o
  -7   2  13        4.40        4.49      3.85 o
  -6   2  13        3.13        2.39      1.87 o
  -5   2  13        1.50        1.60      1.74 o
  -4   2  13       87.52       91.84      7.78 o
  -3   2  13      415.83      425.97     16.30 o
  -2   2  13       62.95       63.44      6.13 o
  -1   2  13        2.22        4.23      0.96 o
   0   2  13       42.06       43.18      2.88 o
   1   2  13       46.99       44.59      3.29 o
   2   2  13       28.38       30.81      4.25 o
   3   2  13       35.71       44.29      5.46 o
   4   2  13       16.89       19.08      7.29 o
   5   2  13        7.44        9.42      3.39 o
  -6   3  13       26.64       33.04      4.80 o
  -5   3  13        2.43        1.32      1.54 o
  -4   3  13       38.14       42.49      5.30 o
  -3   3  13        3.33        4.25      2.20 o
  -2   3  13       36.23       33.52      4.58 o
  -1   3  13        1.71        0.33      1.00 o
   0   3  13      105.58      101.12      5.21 o
   1   3  13      127.37      129.15      5.60 o
   2   3  13        5.89        6.78      1.75 o
   3   3  13        5.44        6.68      2.73 o
   4   3  13        6.13        1.84      2.31 o
   5   3  13        6.39        3.90      2.44 o
  -6   4  13        0.82        1.82      3.13 o
  -5   4  13        2.59        2.01      1.57 o
  -4   4  13       16.46       14.38      3.28 o
  -3   4  13       69.69       81.39      7.29 o
  -2   4  13       13.66       24.07      4.03 o
  -1   4  13      102.98      108.33      7.57 o
   0   4  13       18.07       20.30      3.47 o
   1   4  13        0.91        2.00      1.36 o
   2   4  13        1.86        1.41      1.71 o
   3   4  13       33.43       33.75      4.27 o
   4   4  13       31.20       31.97      5.45 o
   5   4  13       12.20      276.71    326.63 o
  -5   5  13       29.42       33.45      8.13 o
  -4   5  13        0.77       -0.22      1.47 o
  -3   5  13        0.01       -0.79      2.53 o
  -2   5  13        0.17        1.69      1.84 o
  -1   5  13       12.54       15.57      3.20 o
   0   5  13      169.17      158.29      9.55 o
   1   5  13       49.04       54.34      5.78 o
   2   5  13      124.04      140.44      7.93 o
   3   5  13        9.84       11.64      3.07 o
   4   5  13        4.22        7.86      4.14 o
  -5   6  13       17.08        9.84      4.70 o
  -4   6  13       25.72       28.29      7.38 o
  -3   6  13       64.73       66.47      6.94 o
  -2   6  13       41.13       45.28      8.23 o
  -1   6  13       49.79       50.15      5.64 o
   0   6  13        3.37        0.92      2.21 o
   1   6  13        6.36        4.77      2.23 o
   2   6  13       11.61       10.56      3.27 o
   3   6  13       11.82       12.29      3.55 o
   4   6  13       21.67       19.07      6.76 o
  -4   7  13        0.10       -2.08      2.08 o
  -3   7  13        1.08        1.24      2.45 o
  -2   7  13       17.15       17.34      5.68 o
  -1   7  13       19.31       14.88      3.31 o
   0   7  13       11.71       11.11      3.34 o
   1   7  13       30.77       39.00      8.53 o
   2   7  13       11.00       12.59      4.98 o
   3   7  13        1.63        0.10      2.61 o
  -3   8  13       15.85       14.31      5.40 o
  -2   8  13       55.41       64.55     10.46 o
  -1   8  13        7.26        7.97      5.47 o
   0   8  13       15.04       17.96      5.92 o
   1   8  13        4.26       -2.80      4.11 o
   2   8  13        0.01       -5.92      5.92 o
  -1   9  13       20.91       17.39      6.30 o
   0   9  13        0.52        3.82      3.68 o
  -7   0  14        0.12       -3.01      3.03 o
  -6   0  14        7.58        3.38      2.09 o
  -5   0  14       77.87       89.55     11.64 o
  -4   0  14       80.30       97.56     11.82 o
  -3   0  14       48.70       59.32      8.82 o
  -2   0  14      382.16      406.96     11.59 o
  -1   0  14      617.13      635.49     16.11 o
   0   0  14       28.44       27.09      4.72 o
   1   0  14      115.19      114.19      7.84 o
   2   0  14      146.74      159.67     13.29 o
   3   0  14      133.59      145.36     13.80 o
   4   0  14       19.18       27.67      7.06 o
   5   0  14       18.97       28.09      7.40 o
  -7   1  14        3.62        6.30      2.70 o
  -6   1  14        0.54       -1.72      2.15 o
  -5   1  14       11.38        6.19      2.31 o
  -4   1  14       30.41       30.29      4.82 o
  -3   1  14       37.95       30.58      4.71 o
  -2   1  14       96.01       88.14      7.66 o
  -1   1  14      198.93      206.24      6.42 o
   0   1  14        1.64        0.42      1.00 o
   1   1  14       21.61       23.57      3.46 o
   2   1  14       74.80       79.14      7.01 o
   3   1  14      125.41      129.98      9.40 o
   4   1  14      139.95      129.04     17.82 o
   5   1  14       34.45       38.08      5.92 o
  -6   2  14        1.57        1.16      1.97 o
  -5   2  14       31.12       30.80      4.97 o
  -4   2  14       18.64       23.23      5.46 o
  -3   2  14        0.58        1.65      1.91 o
  -2   2  14       41.72       30.33      8.29 o
  -1   2  14      131.48      109.65     11.91 o
   0   2  14       61.03       61.41      3.54 o
   1   2  14       10.78       10.09      2.28 o
   2   2  14       31.10       33.97      4.57 o
   3   2  14        6.73        6.24      3.87 o
   4   2  14       22.14       29.51      4.98 o
   5   2  14        1.03       21.17     22.85 o
  -6   3  14        1.70        4.66      4.38 o
  -5   3  14        0.44       -0.26      1.84 o
  -4   3  14       23.32       22.26      4.08 o
  -3   3  14        5.41        3.58      2.14 o
  -2   3  14        1.18       -0.07      1.74 o
  -1   3  14        0.05        0.84      2.30 o
   0   3  14       12.71       16.91      2.31 o
   1   3  14        3.75        1.81      1.07 o
   2   3  14       25.23       17.96      2.22 o
   3   3  14        4.48        5.53      3.26 o
   4   3  14        0.41       -2.25      2.25 o
   5   3  14       14.81      137.53    192.25 o
  -6   4  14        1.16        1.37      3.24 o
  -5   4  14       33.15       43.84      6.00 o
  -4   4  14        7.94        6.37      2.24 o
  -3   4  14        2.96        2.92      2.10 o
  -2   4  14       69.07       68.74      7.01 o
  -1   4  14       19.57       21.27      3.45 o
   0   4  14       20.42       23.91      3.67 o
   1   4  14        2.26        1.83      1.23 o
   2   4  14       13.86       18.46      2.99 o
   3   4  14        8.35        3.40      1.86 o
   4   4  14       25.01       30.19      4.61 o
  -5   5  14        0.24       -1.43      3.18 o
  -4   5  14        0.31        1.28      1.62 o
  -3   5  14        0.02       -1.71      2.41 o
  -2   5  14        1.13        2.41      1.92 o
  -1   5  14        6.39        7.70      2.32 o
   0   5  14        2.91        0.73      1.42 o
   1   5  14        1.28       -0.93      1.65 o
   2   5  14        5.17        9.23      2.49 o
   3   5  14       14.00       11.66      3.39 o
  -4   6  14        2.36        2.85      3.55 o
  -3   6  14        1.58        1.72      2.73 o
  -2   6  14        2.59        1.75      2.87 o
  -1   6  14        2.34        3.83      2.10 o
   0   6  14        0.05        1.30      1.68 o
   1   6  14        0.79       -0.99      1.86 o
   2   6  14        1.13        1.77      1.81 o
   3   6  14        4.55        3.27      4.08 o
  -4   7  14        2.60       -0.31      3.16 o
  -3   7  14       10.04        6.71      3.55 o
  -2   7  14       20.52       27.48      7.00 o
  -1   7  14        1.42        0.78      1.87 o
   0   7  14        4.72        9.06      3.07 o
   1   7  14        0.39       -1.27      2.85 o
   2   7  14        0.41        0.20      2.50 o
   3   7  14        0.27        0.46      2.63 o
  -3   8  14       12.97       16.21      6.36 o
  -2   8  14        3.02       -1.11      3.32 o
   0   8  14       19.88       20.00      6.54 o
   1   8  14        0.01       -1.92      3.27 o
  -7   1  15        1.37        1.30      3.39 o
  -6   1  15        0.74        0.82      1.93 o
  -5   1  15        4.52        7.66      2.79 o
  -4   1  15        3.71        6.54      2.74 o
  -3   1  15        6.92        6.94      2.49 o
  -2   1  15       38.70       37.73      3.60 o
  -1   1  15        2.50        4.97      1.67 o
   0   1  15       14.10       12.85      2.09 o
   1   1  15       50.86       52.58      5.24 o
   2   1  15        0.47       -1.29      1.29 o
   3   1  15        5.61        9.06      2.90 o
   4   1  15       14.34       17.36      3.96 o
  -6   2  15        2.02        0.55      1.73 o
  -5   2  15        1.28        0.65      1.93 o
  -4   2  15        5.59        2.21      2.26 o
  -3   2  15       61.57       58.97      6.64 o
  -2   2  15       20.46       15.81      3.63 o
  -1   2  15        0.01       -0.90      1.13 o
   0   2  15       40.00       40.68      5.02 o
   1   2  15        8.72        6.92      1.94 o
   2   2  15        5.43        3.27      2.81 o
   3   2  15       18.36       15.79      3.53 o
   4   2  15        0.72        0.35      3.80 o
  -6   3  15       19.38       15.81      5.32 o
  -5   3  15       20.92       24.85      4.78 o
  -4   3  15       47.73       53.89      6.63 o
  -3   3  15        0.05        0.10      1.66 o
  -2   3  15       54.86       53.96      6.29 o
  -1   3  15        0.18       -0.96      3.77 o
   0   3  15       36.16       36.56      4.99 o
   1   3  15       46.77       44.98      3.59 o
   2   3  15       21.74       21.28      4.56 o
   3   3  15       10.61       12.10      2.38 o
   4   3  15        0.11        1.04      4.46 o
  -5   4  15        5.15        9.94      3.42 o
  -4   4  15        5.35        6.89      2.55 o
  -3   4  15       55.02       59.00      6.80 o
  -2   4  15      136.54      136.08     10.16 o
  -1   4  15       95.29      102.51     12.14 o
   0   4  15       76.37       76.80     10.50 o
   1   4  15        0.23        0.23      1.28 o
   2   4  15        2.44        1.29      1.41 o
   3   4  15       30.53       32.20      4.27 o
   4   4  15        8.11       -6.52     17.35 o
  -4   5  15        3.85        2.37      2.06 o
  -3   5  15       20.46       22.10      4.15 o
  -2   5  15        0.04        1.59      2.78 o
  -1   5  15        4.36        5.37      3.79 o
   0   5  15       16.24       15.25      4.94 o
   1   5  15       32.58       34.72      4.14 o
   2   5  15       49.11       54.61      5.36 o
   3   5  15       14.69       22.20      4.76 o
  -4   6  15        4.50        5.07      3.67 o
  -3   6  15        2.30        6.33      4.13 o
  -2   6  15       63.85       79.92      8.13 o
  -1   6  15       45.99       51.08      9.40 o
   0   6  15       49.13       68.80     10.29 o
   1   6  15        7.14        8.22      3.25 o
   2   6  15        0.31        1.38      1.92 o
   3   6  15        9.45       10.07      5.06 o
  -3   7  15        0.01       -1.72      3.11 o
  -2   7  15        0.00        2.40      3.68 o
  -1   7  15        2.89        4.15      2.90 o
   0   7  15       10.19        9.49      4.22 o
   1   7  15       20.74       29.12      7.94 o
   2   7  15       28.54       33.45      8.15 o
  -2   8  15        8.90        6.34      4.50 o
  -6   0  16       15.67       20.08      6.37 o
  -5   0  16        7.39       12.39      5.20 o
  -4   0  16       12.02       11.05      4.25 o
  -3   0  16       66.76       71.29     10.49 o
  -2   0  16       29.60       34.51      7.65 o
  -1   0  16       38.82       36.85      7.80 o
   0   0  16      155.98      155.57      9.35 o
   1   0  16        0.16        1.18      2.40 o
   2   0  16       27.40       25.66      5.69 o
   3   0  16        4.47       10.82      4.79 o
   4   0  16        5.09        0.63      2.76 o
  -6   1  16        8.39        7.71      4.01 o
  -5   1  16        0.55        3.55      2.52 o
  -4   1  16        0.45        0.09      1.72 o
  -3   1  16       30.02       27.36      4.79 o
  -2   1  16       16.31       15.58      3.51 o
  -1   1  16      163.87      178.89      8.39 o
   0   1  16        0.18        1.78      1.96 o
   1   1  16       19.91       21.66      3.06 o
   2   1  16        6.33       11.10      2.94 o
   3   1  16       22.17       24.63      4.43 o
   4   1  16       34.72       35.46      5.63 o
   5   1  16        6.39      -11.61     12.42 o
  -6   2  16        6.18        5.31      3.84 o
  -5   2  16        2.10        2.96      2.14 o
  -4   2  16       80.43       84.76      8.45 o
  -3   2  16       18.71       29.34      5.15 o
  -2   2  16       70.22       79.16      7.70 o
  -1   2  16        8.78       11.55      2.46 o
   0   2  16       40.08       37.59      4.93 o
   1   2  16        5.67        2.62      2.04 o
   2   2  16       39.04       39.04      4.31 o
   3   2  16       14.69       14.93      3.55 o
   4   2  16       11.68       11.29      3.53 o
  -5   3  16        4.49        7.61      3.18 o
  -4   3  16        6.64        5.30      4.36 o
  -3   3  16        2.28        6.23      3.05 o
  -2   3  16       15.13       12.99      3.44 o
  -1   3  16        4.03        4.15      3.29 o
   0   3  16       42.84       44.74      5.70 o
   1   3  16        0.12        2.51      1.83 o
   2   3  16       10.30       13.94      3.54 o
   3   3  16        3.98        2.63      1.92 o
   4   3  16        3.65       12.64      4.97 o
  -4   4  16       20.33       17.41      3.75 o
  -3   4  16        3.72        3.99      2.22 o
  -2   4  16        1.37        1.72      1.87 o
  -1   4  16        9.13        8.94      4.37 o
   0   4  16        0.06        1.02      1.93 o
   1   4  16       12.99       12.69      3.35 o
   2   4  16        3.51        0.65      1.69 o
   3   4  16       10.03       12.62      3.67 o
   4   4  16        2.09        0.41      2.65 o
  -4   5  16        1.32       -0.56      2.45 o
  -3   5  16        4.13        4.09      2.24 o
  -2   5  16        3.79        3.39      2.43 o
  -1   5  16       13.44       11.37      5.10 o
   0   5  16        2.40        2.55      3.31 o
   1   5  16        1.60        1.64      1.83 o
   2   5  16        3.53       10.25      3.31 o
  -3   6  16        0.60        1.08      2.72 o
  -2   6  16        6.49        5.55      2.46 o
  -1   6  16        0.01       -0.81      2.52 o
   0   6  16        2.78        0.40      3.05 o
   1   6  16        4.92        4.95      2.86 o
  -2   7  16       12.15        8.70      5.07 o
  -1   7  16        0.05       -4.05      4.52 o
  -6   1  17        6.62        8.67      4.91 o
  -5   1  17        6.76        5.74      2.85 o
  -4   1  17        1.45        1.67      2.50 o
  -3   1  17       24.32       28.37      4.91 o
  -2   1  17        1.95        1.00      1.88 o
  -1   1  17       57.92       59.22      7.08 o
   0   1  17        0.33        1.04      1.32 o
   1   1  17        9.95        6.65      2.56 o
   2   1  17        3.00        3.02      2.06 o
   3   1  17        2.70        2.77      2.74 o
   4   1  17        9.06        6.91      3.99 o
  -6   2  17        0.81        5.77      4.78 o
  -5   2  17        0.33       -2.34      2.34 o
  -4   2  17        5.59       11.00      3.76 o
  -3   2  17        6.36        5.84      2.88 o
  -2   2  17        0.03       -0.07      1.77 o
  -1   2  17        0.12        3.87      2.67 o
   0   2  17       78.68       87.58      7.76 o
   1   2  17       14.96       14.33      4.45 o
   2   2  17        2.04       -0.48      1.91 o
   3   2  17        0.05       -0.80      1.96 o
   4   2  17        5.82        3.43      3.58 o
  -5   3  17        6.20       13.57      5.71 o
  -4   3  17        3.48        2.91      2.11 o
  -3   3  17       13.40       21.67      4.57 o
  -2   3  17        1.14        1.86      2.05 o
  -1   3  17        0.64        1.46      1.45 o
   0   3  17        0.37       -0.63      3.23 o
   1   3  17       11.09        6.33      3.08 o
   2   3  17       14.78       14.85      3.81 o
   3   3  17        3.46        2.37      3.01 o
   4   3  17       15.96        8.99      4.06 o
  -4   4  17        0.05       -1.13      2.11 o
  -3   4  17        0.93       -1.57      1.91 o
  -2   4  17        9.60        5.14      4.54 o
  -1   4  17        0.93       -1.36      2.91 o
   0   4  17       23.26       25.25      4.51 o
   1   4  17       22.87       34.00      5.43 o
   2   4  17        4.41        2.84      2.17 o
  -3   5  17       16.75       25.75      5.02 o
  -2   5  17        0.12        0.04      1.77 o
  -1   5  17       24.02       22.15      6.27 o
   0   5  17        8.83        8.37      2.91 o
   1   5  17       25.88       22.02      4.34 o
  -2   6  17       14.63        8.03      2.37 o
  -1   6  17       37.71       34.18      7.81 o
   0   6  17       26.22       29.07      7.07 o
  -1   7  17        0.75       -2.90      4.04 o
  -5   0  18       12.08       12.80      5.39 o
  -4   0  18       13.39       22.25      6.66 o
  -3   0  18       93.63      101.07     13.62 o
  -2   0  18       13.17       20.72      6.24 o
  -1   0  18       22.20       33.64      7.91 o
   0   0  18        5.88        0.82      2.59 o
   1   0  18        7.72        7.50      3.90 o
   2   0  18       13.34        8.30      3.93 o
   3   0  18       14.70       14.87      5.33 o
  -5   1  18        1.25       -1.54      2.75 o
  -4   1  18        5.86        8.20      3.09 o
  -3   1  18        0.00        0.48      2.33 o
  -2   1  18       22.00       20.99      4.59 o
  -1   1  18        8.28        7.41      3.08 o
   0   1  18        7.61        8.41      3.30 o
   1   1  18        0.36       -0.17      2.06 o
   2   1  18       22.21       23.43      4.64 o
   3   1  18        1.14        2.93      1.92 o
  -5   2  18       12.87       12.73      5.26 o
  -4   2  18        9.27       12.73      3.95 o
  -3   2  18       21.73       21.65      4.58 o
  -2   2  18       25.58       26.72      5.08 o
  -1   2  18        8.01        5.79      4.56 o
   0   2  18        0.43        3.35      3.33 o
   1   2  18       11.90       17.63      3.74 o
   2   2  18        0.01        0.79      2.76 o
   3   2  18        4.17        5.34      4.09 o
  -5   3  18        0.01       -0.09      3.07 o
  -4   3  18        0.06       -0.13      3.44 o
  -3   3  18        7.71        6.81      2.67 o
  -2   3  18        3.84        0.44      2.12 o
  -1   3  18       14.14       12.06      3.35 o
   0   3  18       31.58       31.06      5.02 o
   1   3  18        7.13        4.16      2.34 o
   2   3  18        0.01        1.21      2.12 o
   3   3  18        7.11       15.18      5.50 o
  -4   4  18        0.07       -4.72      4.72 o
  -3   4  18        4.28        3.44      2.31 o
  -2   4  18        7.28       12.41      4.00 o
  -1   4  18       25.31       22.00      3.61 o
   0   4  18       18.34       20.24      4.06 o
   1   4  18        7.71       11.54      4.06 o
   2   4  18        2.04        3.16      2.89 o
  -3   5  18        0.03        2.40      2.63 o
  -2   5  18        0.10       -0.11      2.29 o
  -1   5  18       21.34       14.09      5.85 o
   0   5  18        0.99       -1.77      2.19 o
   1   5  18        5.35        4.94      2.42 o
  -2   6  18        1.90        5.20      3.65 o
   0   6  18        8.14       13.00      5.28 o
  -4   1  19        0.06       -2.63      3.96 o
  -3   1  19        3.76        1.75      2.05 o
  -2   1  19        0.13        0.03      1.96 o
  -1   1  19        0.31        4.44      2.70 o
   0   1  19        2.22        3.11      3.28 o
   1   1  19        4.69       -2.17      3.15 o
   3   1  19        0.07        1.70      2.93 o
  -4   2  19        1.28       -3.66      4.36 o
  -3   2  19        3.45        3.11      4.47 o
  -2   2  19        3.53        2.56      2.95 o
  -1   2  19        0.15        6.93      6.58 o
   0   2  19       34.15       34.73      6.77 o
   1   2  19        4.72        6.69      4.26 o
   2   2  19        2.03        3.08      3.07 o
  -3   3  19       11.83       15.72      6.08 o
  -2   3  19        9.79       12.78      3.87 o
  -1   3  19        4.35        6.13      2.71 o
   0   3  19        9.73        8.40      4.77 o
   1   3  19       18.92       18.79      7.17 o
   2   3  19        7.39        3.33      2.85 o
  -3   4  19        1.61        0.91      4.22 o
  -1   4  19        0.12        1.35      2.66 o
   0   4  19        4.24        7.26      3.66 o
   1   4  19       27.03       43.56      8.87 o
   0   5  19        0.30       -2.48      3.82 o
 
